# Supplementary material for: Phylogenetic congruence of lichenised fungi and algae is affected by spatial scale and taxonomic diversity
Source: PeerJ. 2014 Sep 11;2:e573. doi: 10.7717/peerj.573 (PMC4168761; doi:10.7717/peerj.573)
Supplement: Table S2 — Raw genetic and geographic distance matrices for each dataset. [file peerj-02-573-s002.xlsx]

## Sheet: Supplemental data
Supplemental file: Raw genetic and geographic distance matrices for each dataset
Buckley et al.		Phylogenetic congruence of lichenised fungi and algae is affected by spatial scale and phylogenetic diversity
Each dataset has a fungal genetic distance matrix, an algal genetic distance matrix and a geographic distance matrix.

## Sheet: fun_NZ_Ramalina
F_Elleng1	F_Elleng2	F_Flock1	F_Flock2	F_Flock3	F_Flock4	F_Kaituna1	F_Linc1	F_MtEgmo1	F_NikPalm1	F_NikPalm2	F_NikPalm3	F_NikPalm4	F_NikPalm5	F_Papai1	F_Papai2	F_Pauata1	F_Pauata2	F_TalPark1	F_TalPark2	F_TalPark3
0	0	0.0511727	0.0511727	0.0511727	0.0511727	0.0490405	0.0510638	0.105381	0.0509554	0.0530786	0.0533049	0.0510638	0.0509554	0.0946237	0.0949227	0.0942184	0.100858	0.0511727	0.0942184	0.0942184
0	0	0.0513919	0.0513919	0.0513919	0.0513919	0.0490405	0.0512821	0.105618	0.0511727	0.0533049	0.0535332	0.0512821	0.0511727	0.0948276	0.0951327	0.0946237	0.101293	0.0513919	0.0946237	0.0946237
0.0511727	0.0513919	0	0	0	0	0.0643777	0.0641026	0.108108	0.0641026	0.0662393	0.00212766	0.0642398	0.0641026	0.0993521	0.101996	0.0989247	0.105603	0	0.0989247	0.0989247
0.0511727	0.0513919	0	0	0	0	0.0643777	0.0641026	0.108108	0.0641026	0.0662393	0.00212766	0.0642398	0.0641026	0.0993521	0.101996	0.0989247	0.105603	0	0.0989247	0.0989247
0.0511727	0.0513919	0	0	0	0	0.0643777	0.0641026	0.108108	0.0638298	0.0659574	0.00211864	0.0639659	0.0638298	0.0989247	0.101996	0.0985011	0.10515	0	0.0987124	0.0985011
0.0511727	0.0513919	0	0	0	0	0.0643777	0.0641026	0.108108	0.0638298	0.0659574	0.00211864	0.0639659	0.0638298	0.0989247	0.101996	0.0985011	0.10515	0	0.0987124	0.0985011
0.0490405	0.0490405	0.0643777	0.0643777	0.0643777	0.0643777	0	0.00200803	0.105618	0.00200401	0.00400802	0.0665236	0.00401606	0.00200401	0.0948276	0.0951327	0.0946237	0.101293	0.0643777	0.0946237	0.0946237
0.0510638	0.0512821	0.0641026	0.0641026	0.0641026	0.0641026	0.00200803	0	0.105618	0	0.002	0.0662393	0.00200401	0	0.0948276	0.0951327	0.0944206	0.101075	0.0641026	0.0944206	0.0944206
0.105381	0.105618	0.108108	0.108108	0.108108	0.108108	0.105618	0.105618	0	0.105381	0.107623	0.11036	0.105618	0.105381	0.00656455	0.00898876	0.00653595	0.010917	0.108108	0.00653595	0.00653595
0.0509554	0.0511727	0.0641026	0.0641026	0.0638298	0.0638298	0.00200401	0	0.105381	0	0.00198807	0.0659574	0.00199203	0	0.0942184	0.0949227	0.0938166	0.100427	0.0638298	0.0940171	0.0938166
0.0530786	0.0533049	0.0662393	0.0662393	0.0659574	0.0659574	0.00400802	0.002	0.107623	0.00198807	0	0.0680851	0	0.00198807	0.0963597	0.0971302	0.0959488	0.100427	0.0659574	0.0961538	0.0959488
0.0533049	0.0535332	0.00212766	0.00212766	0.00211864	0.00211864	0.0665236	0.0662393	0.11036	0.0659574	0.0680851	0	0.0660981	0.0659574	0.101075	0.104213	0.100642	0.107296	0.00211864	0.100858	0.100642
0.0510638	0.0512821	0.0642398	0.0642398	0.0639659	0.0639659	0.00401606	0.00200401	0.105618	0.00199203	0	0.0660981	0	0.00199203	0.0944206	0.0951327	0.0940171	0.0985011	0.0639659	0.0942184	0.0940171
0.0509554	0.0511727	0.0641026	0.0641026	0.0638298	0.0638298	0.00200401	0	0.105381	0	0.00198807	0.0659574	0.00199203	0	0.0942184	0.0949227	0.0938166	0.100427	0.0638298	0.0940171	0.0938166
0.0946237	0.0948276	0.0993521	0.0993521	0.0989247	0.0989247	0.0948276	0.0948276	0.00656455	0.0942184	0.0963597	0.101075	0.0944206	0.0942184	0	0.00214592	0	0.00626305	0.0989247	0	0
0.0949227	0.0951327	0.101996	0.101996	0.101996	0.101996	0.0951327	0.0951327	0.00898876	0.0949227	0.0971302	0.104213	0.0951327	0.0949227	0.00214592	0	0.00214592	0.00860215	0.101996	0.00214592	0.00214592
0.0942184	0.0946237	0.0989247	0.0989247	0.0985011	0.0985011	0.0946237	0.0944206	0.00653595	0.0938166	0.0959488	0.100642	0.0940171	0.0938166	0	0.00214592	0	0.00623701	0.0985011	0	0
0.100858	0.101293	0.105603	0.105603	0.10515	0.10515	0.101293	0.101075	0.010917	0.100427	0.100427	0.107296	0.0985011	0.100427	0.00626305	0.00860215	0.00623701	0	0.10515	0.00625	0.00623701
0.0511727	0.0513919	0	0	0	0	0.0643777	0.0641026	0.108108	0.0638298	0.0659574	0.00211864	0.0639659	0.0638298	0.0989247	0.101996	0.0985011	0.10515	0	0.0987124	0.0985011
0.0942184	0.0946237	0.0989247	0.0989247	0.0987124	0.0987124	0.0946237	0.0944206	0.00653595	0.0940171	0.0961538	0.100858	0.0942184	0.0940171	0	0.00214592	0	0.00625	0.0987124	0	0
0.0942184	0.0946237	0.0989247	0.0989247	0.0985011	0.0985011	0.0946237	0.0944206	0.00653595	0.0938166	0.0959488	0.100642	0.0940171	0.0938166	0	0.00214592	0	0.00623701	0.0985011	0	0

## Sheet: alg_NZ_Ramalina
A_Elleng1	A_Elleng2	A_Flock1	A_Flock2	A_Flock3	A_Flock4	A_Kaituna1	A_Linc1	A_MtEgmo1	A_NikPalm1	A_NikPalm2	A_NikPalm3	A_NikPalm4	A_NikPalm5	A_Papai1	A_Papai2	A_Pauata1	A_Pauata2	A_TalPark1	A_TalPark2	A_TalPark3
0	0	0.111963	0.110429	0.110429	0.110429	0.11094	0.119011	0.137285	0.120556	0.120556	0.111975	0.119011	0.120556	0.135725	0.13615	0.135725	0.141287	0.112828	0.138148	0.158805
0	0	0.111111	0.109589	0.109589	0.109589	0.110769	0.119011	0.137285	0.120556	0.120556	0.111975	0.119011	0.120556	0.135725	0.13615	0.135725	0.141287	0.112828	0.138148	0.158805
0.111963	0.111111	0	0.00734214	0.00734214	0.00734214	0.00754148	0.0212121	0.114241	0.0227273	0.0227273	0.00762195	0.0212121	0.0227273	0.112676	0.11303	0.112676	0.11811	0.0030303	0.11811	0.12776
0.110429	0.109589	0.00734214	0	0	0	0	0.019697	0.117371	0.0212121	0.0212121	0	0.019697	0.0212121	0.115806	0.11617	0.115806	0.12126	0.00757576	0.12126	0.130915
0.110429	0.109589	0.00734214	0	0	0	0	0.019697	0.117371	0.0212121	0.0212121	0	0.019697	0.0212121	0.115806	0.11617	0.115806	0.12126	0.00757576	0.12126	0.130915
0.110429	0.109589	0.00734214	0	0	0	0	0.019697	0.117371	0.0212121	0.0212121	0	0.019697	0.0212121	0.115806	0.11617	0.115806	0.12126	0.00757576	0.12126	0.130915
0.11094	0.110769	0.00754148	0	0	0	0	0.0197269	0.117555	0.0212443	0.0212443	0	0.0197269	0.0212443	0.115806	0.11617	0.115987	0.121451	0.00758725	0.121451	0.131122
0.119011	0.119011	0.0212121	0.019697	0.019697	0.019697	0.0197269	0	0.125	0.01059	0.00151286	0.0198171	0	0.01059	0.125196	0.125392	0.123438	0.128931	0.0212121	0.128931	0.133858
0.137285	0.137285	0.114241	0.117371	0.117371	0.117371	0.117555	0.125	0	0.126562	0.126562	0.11811	0.125	0.126562	0.00777605	0.00778816	0.00465839	0.009375	0.114241	0.009375	0.0751174
0.120556	0.120556	0.0227273	0.0212121	0.0212121	0.0212121	0.0212443	0.01059	0.126562	0	0.00907716	0.0213415	0.01059	0	0.126761	0.126959	0.125	0.130503	0.0227273	0.130503	0.135433
0.120556	0.120556	0.0227273	0.0212121	0.0212121	0.0212121	0.0212443	0.00151286	0.126562	0.00907716	0	0.0213415	0.00151286	0.00907716	0.126761	0.126959	0.125	0.130503	0.0227273	0.130503	0.135433
0.111975	0.111975	0.00762195	0	0	0	0	0.0198171	0.11811	0.0213415	0.0213415	0	0.0198171	0.0213415	0.116719	0.116904	0.116535	0.12126	0.00762195	0.12126	0.130915
0.119011	0.119011	0.0212121	0.019697	0.019697	0.019697	0.0197269	0	0.125	0.01059	0.00151286	0.0198171	0	0.01059	0.125196	0.125392	0.123438	0.128931	0.0212121	0.128931	0.133858
0.120556	0.120556	0.0227273	0.0212121	0.0212121	0.0212121	0.0212443	0.01059	0.126562	0	0.00907716	0.0213415	0.01059	0	0.126761	0.126959	0.125	0.130503	0.0227273	0.130503	0.135433
0.135725	0.135725	0.112676	0.115806	0.115806	0.115806	0.115806	0.125196	0.00777605	0.126761	0.126761	0.116719	0.125196	0.126761	0	0	0.00622084	0.0109546	0.112853	0.00782473	0.0783699
0.13615	0.13615	0.11303	0.11617	0.11617	0.11617	0.11617	0.125392	0.00778816	0.126959	0.126959	0.116904	0.125392	0.126959	0	0	0.00623053	0.0109718	0.11303	0.00783699	0.0784929
0.135725	0.135725	0.112676	0.115806	0.115806	0.115806	0.115987	0.123438	0.00465839	0.125	0.125	0.116535	0.123438	0.125	0.00622084	0.00623053	0	0.0078125	0.112676	0.0078125	0.0751174
0.141287	0.141287	0.11811	0.12126	0.12126	0.12126	0.121451	0.128931	0.009375	0.130503	0.130503	0.12126	0.128931	0.130503	0.0109546	0.0109718	0.0078125	0	0.11811	0.0125	0.0782473
0.112828	0.112828	0.0030303	0.00757576	0.00757576	0.00757576	0.00758725	0.0212121	0.114241	0.0227273	0.0227273	0.00762195	0.0212121	0.0227273	0.112853	0.11303	0.112676	0.11811	0	0.11811	0.12776
0.138148	0.138148	0.11811	0.12126	0.12126	0.12126	0.121451	0.128931	0.009375	0.130503	0.130503	0.12126	0.128931	0.130503	0.00782473	0.00783699	0.0078125	0.0125	0.11811	0	0.0798122
0.158805	0.158805	0.12776	0.130915	0.130915	0.130915	0.131122	0.133858	0.0751174	0.135433	0.135433	0.130915	0.133858	0.135433	0.0783699	0.0784929	0.0751174	0.0782473	0.12776	0.0798122	0

## Sheet: geo_NZ_Ramalina
F_Elleng1	F_Elleng2	F_Flock1	F_Flock2	F_Flock3	F_Flock4	F_Kaituna1	F_Linc1	F_MtEgmo1	F_NikPalm1	F_NikPalm2	F_NikPalm3	F_NikPalm4	F_NikPalm5	F_Papai1	F_Papai2	F_Pauata1	F_Pauata2	F_TalPark1	F_TalPark2	F_TalPark3
0	0	126251	126251	126251	126251	28580.1	48794.2	506587	9259.62	9259.62	9259.62	9259.62	9259.62	394733	394733	337312	337312	147671	147671	147671
0	0	126251	126251	126251	126251	28580.1	48794.2	506587	9259.62	9259.62	9259.62	9259.62	9259.62	394733	394733	337312	337312	147671	147671	147671
126251	126251	0	0	0	0	100008	79345.9	472684	123601	123601	123601	123601	123601	403882	403882	349355	349355	109148	109148	109148
126251	126251	0	0	0	0	100008	79345.9	472684	123601	123601	123601	123601	123601	403882	403882	349355	349355	109148	109148	109148
126251	126251	0	0	0	0	100008	79345.9	472684	123601	123601	123601	123601	123601	403882	403882	349355	349355	109148	109148	109148
126251	126251	0	0	0	0	100008	79345.9	472684	123601	123601	123601	123601	123601	403882	403882	349355	349355	109148	109148	109148
28580.1	28580.1	100008	100008	100008	100008	0	20879	506408	23823.6	23823.6	23823.6	23823.6	23823.6	403382	403382	346024	346024	122503	122503	122503
48794.2	48794.2	79345.9	79345.9	79345.9	79345.9	20879	0	500426	44698.6	44698.6	44698.6	44698.6	44698.6	404109	404109	347007	347007	110356	110356	110356
506587	506587	472684	472684	472684	472684	506408	500426	0	513586	513586	513586	513586	513586	176862	176862	210566	210566	581576	581576	581576
9259.62	9259.62	123601	123601	123601	123601	23823.6	44698.6	513586	0	0	0	0	0	403234	403234	345803	345803	139349	139349	139349
9259.62	9259.62	123601	123601	123601	123601	23823.6	44698.6	513586	0	0	0	0	0	403234	403234	345803	345803	139349	139349	139349
9259.62	9259.62	123601	123601	123601	123601	23823.6	44698.6	513586	0	0	0	0	0	403234	403234	345803	345803	139349	139349	139349
9259.62	9259.62	123601	123601	123601	123601	23823.6	44698.6	513586	0	0	0	0	0	403234	403234	345803	345803	139349	139349	139349
9259.62	9259.62	123601	123601	123601	123601	23823.6	44698.6	513586	0	0	0	0	0	403234	403234	345803	345803	139349	139349	139349
394733	394733	403882	403882	403882	403882	403382	404109	176862	403234	403234	403234	403234	403234	0	0	57434.9	57434.9	504360	504360	504360
394733	394733	403882	403882	403882	403882	403382	404109	176862	403234	403234	403234	403234	403234	0	0	57434.9	57434.9	504360	504360	504360
337312	337312	349355	349355	349355	349355	346024	347007	210566	345803	345803	345803	345803	345803	57434.9	57434.9	0	0	448241	448241	448241
337312	337312	349355	349355	349355	349355	346024	347007	210566	345803	345803	345803	345803	345803	57434.9	57434.9	0	0	448241	448241	448241
147671	147671	109148	109148	109148	109148	122503	110356	581576	139349	139349	139349	139349	139349	504360	504360	448241	448241	0	0	0
147671	147671	109148	109148	109148	109148	122503	110356	581576	139349	139349	139349	139349	139349	504360	504360	448241	448241	0	0	0
147671	147671	109148	109148	109148	109148	122503	110356	581576	139349	139349	139349	139349	139349	504360	504360	448241	448241	0	0	0

## Sheet: fun_NZ_Usnea
F5422	F5425	FAK1	FAK10	FAK2	FAK3	FAK4	FAK5	FAK7	FAK8	FANGU	FCILI	FCOR	FCORN	FDEN	FDH1	FGM1	FGP1	FGRAND	FGUN	FHar1	FIL1	FIN1	FINER	FINER2	FLB1	FLB2	FLees	FLEW	FLT1	FLT2	FLU1	FLU2	FLUK	FMAR1	FMAR2	FMAR3	FMAX1	FMAX2	FMAX3	FMIKE1	FMIKE2	FMON	FMS1	FMT2	FMT3	FN1	FN11	FN15	FN16
0	0.0604288	0.0570866	0.0632411	0.0627451	0.0656064	0.0652174	0.0607843	0.0893971	0.0925197	0.0769231	0.0726916	0.0661323	0.0606654	0.0607843	0.0887574	0.0605469	0.0887574	0.0616302	0.0688976	0.0728346	0.0889328	0.0968379	0.0927022	0.0968379	0.0605469	0.0916179	0.0546875	0.0669371	0.0613861	0.0948617	0.086785	0.086785	0.0928854	0.0726916	0.0618762	0.0606654	0.0750988	0.0796813	0.0605469	0.0667976	0.0871287	0.0726916	0.0694444	0.0631164	0.0671937	0.0603113	0.0919765	0.0545809	0.0607843
0.0604288	0	0.0392927	0.0473373	0.0333333	0.0415842	0.0453649	0.0313725	0.0643154	0.0628684	0.0531496	0.0529412	0.0499002	0.0313112	0.0313725	0.0629921	0.03125	0.0629921	0.0455446	0.0530452	0.0550098	0.0631164	0.0669291	0.0629921	0.0670611	0	0.0661479	0.0488281	0.0464646	0.0316206	0.0650888	0.0610236	0.0610236	0.0631164	0.0547945	0.0318725	0	0.0492126	0.0371094	0	0.0470588	0.0612648	0.054902	0.0534653	0.0433071	0.0512821	0	0.0662768	0.0487329	0.0313725
0.0570866	0.0392927	0	0.0176471	0.0415842	0.0176817	0.0176125	0.039604	0.0414079	0.045098	0.0493097	0.0254403	0.015873	0.0395257	0.039604	0.0412574	0.0394477	0.0412574	0.0158416	0.0214425	0.0472441	0.0413386	0.0492126	0.0451866	0.0492126	0.0392927	0.0665362	0.0552268	0.0181087	0.04	0.0452756	0.0392927	0.0392927	0.0452756	0.0472441	0.0403226	0.0394477	0.0574257	0.0400802	0.0393701	0.0393701	0.0394477	0.0471513	0.021611	0.015625	0.0195695	0.0392157	0.0666667	0.0551181	0.039604
0.0632411	0.0473373	0.0176471	0	0.0514851	0.019685	0.00784314	0.049505	0.04375	0.0454545	0.0532544	0.0276134	0.0159681	0.049505	0.049505	0.0376238	0.0494071	0.0376238	0.0179641	0.0196464	0.0589391	0.0376238	0.0496032	0.0455446	0.0496032	0.0472441	0.0766208	0.0574257	0.00803213	0.05	0.0455446	0.0376238	0.039604	0.0455446	0.0591716	0.0504032	0.0473373	0.0613861	0.0503018	0.0472441	0.0512821	0.0356436	0.0590551	0.0197239	0.00588235	0.0177165	0.0472441	0.0767717	0.0573123	0.049505
0.0627451	0.0333333	0.0415842	0.0514851	0	0.0498008	0.0477137	0.00195695	0.0668058	0.0712871	0.0592885	0.0592885	0.0482897	0.00196078	0.00195312	0.0673267	0.00195695	0.0673267	0.0499002	0.049505	0.061144	0.0653465	0.0753968	0.0712871	0.0753968	0.0333333	0.0705882	0.054902	0.0487805	0.00197239	0.0734127	0.0653465	0.0653465	0.0712871	0.0612648	0.00198807	0.0333333	0.0534653	0.0461847	0.0332681	0.0531496	0.0653465	0.0612648	0.0497018	0.047619	0.047619	0.0332681	0.0708661	0.0547945	0.00194932
0.0656064	0.0415842	0.0176817	0.019685	0.0498008	0	0.0197239	0.0478088	0.04375	0.0515873	0.0436508	0.0316832	0.0159363	0.0478088	0.0478088	0.0437376	0.0477137	0.0437376	0.0219561	0.019685	0.0494071	0.0417495	0.055666	0.0516899	0.0557769	0.0415842	0.0731225	0.061753	0.0201207	0.0480962	0.0516899	0.0417495	0.0457256	0.0516899	0.0494071	0.0484848	0.0416667	0.0596421	0.0383065	0.0415842	0.0416667	0.0417495	0.049505	0.0158103	0.0177165	0.0138067	0.0415842	0.0732673	0.0616302	0.0478088
0.0652174	0.0453649	0.0176125	0.00784314	0.0477137	0.0197239	0	0.0457256	0.0479167	0.0494071	0.049505	0.0276134	0.0159046	0.0456349	0.0457256	0.0415842	0.0455446	0.0415842	0.0179641	0.0196078	0.0571992	0.0416667	0.0535714	0.049505	0.0535714	0.0453649	0.0766208	0.0594059	0.00603622	0.0461847	0.0496032	0.039604	0.0435644	0.0496032	0.0571992	0.0465587	0.0455446	0.0636183	0.0503018	0.0454545	0.0494071	0.0397614	0.0570866	0.0197239	0.00587084	0.0176817	0.0452756	0.0767717	0.0592885	0.0457256
0.0607843	0.0313725	0.039604	0.049505	0.00195695	0.0478088	0.0457256	0	0.0647182	0.0693069	0.0573123	0.0573123	0.0462777	0	0	0.0653465	0	0.0653465	0.0479042	0.0475248	0.0591716	0.0633663	0.0734127	0.0693069	0.0734127	0.0313725	0.0686275	0.0529412	0.046748	0	0.0714286	0.0633663	0.0633663	0.0693069	0.0592885	0	0.0313725	0.0514851	0.0441767	0.0313112	0.0511811	0.0633663	0.0592885	0.0477137	0.0456349	0.0456349	0.0313112	0.0688976	0.0528376	0
0.0893971	0.0643154	0.0414079	0.04375	0.0668058	0.04375	0.0479167	0.0647182	0	0.014433	0.0708333	0.0474227	0.047817	0.0645833	0.0647182	0.0164948	0.0645833	0.0164609	0.043299	0.0539419	0.0602911	0.0268041	0.0185567	0.014433	0.0185567	0.0644491	0.0641822	0.0767635	0.0487288	0.0647182	0.0165289	0.0246914	0.0123711	0.0144628	0.0600414	0.0647182	0.0645833	0.0688935	0.0600414	0.0645833	0.0539419	0.0227273	0.0600414	0.049896	0.0477178	0.047619	0.0643154	0.0641822	0.0767635	0.0647182
0.0925197	0.0628684	0.045098	0.0454545	0.0712871	0.0515873	0.0494071	0.0693069	0.014433	0	0.0732673	0.0469667	0.0499002	0.06917	0.0693069	0.0116959	0.0688976	0.0116959	0.0435644	0.0587084	0.0710059	0.0214844	0.00390625	0	0.00389864	0.0629921	0.0704501	0.0808679	0.0507099	0.07	0.00194932	0.0194932	0.00583658	0	0.0708661	0.0705645	0.0631164	0.0694444	0.0701403	0.0629921	0.0628684	0.0156556	0.0708661	0.0552268	0.0493097	0.0530452	0.0627451	0.0705882	0.0805501	0.06917
0.0769231	0.0531496	0.0493097	0.0532544	0.0592885	0.0436508	0.049505	0.0573123	0.0708333	0.0732673	0	0.0650888	0.0502008	0.0571992	0.0571992	0.0694444	0.0571992	0.0694444	0.0558882	0.0552268	0.0670611	0.0674603	0.0775348	0.0734127	0.077381	0.0530452	0.0923379	0.0769231	0.0506073	0.0577689	0.0753968	0.0674603	0.0714286	0.0734127	0.0673267	0.0582329	0.0530452	0.0810277	0.0562249	0.0530452	0.0591716	0.0674603	0.0670611	0.0555556	0.0493097	0.0534653	0.0529412	0.0923379	0.0769231	0.0573123
0.0726916	0.0529412	0.0254403	0.0276134	0.0592885	0.0316832	0.0276134	0.0573123	0.0474227	0.0469667	0.0650888	0	0.0278884	0.0570866	0.0571992	0.0431373	0.0570866	0.0431373	0.0137795	0.0352941	0.0590551	0.0471513	0.0510806	0.0470588	0.0509804	0.0530452	0.0742188	0.0609037	0.0282828	0.0577689	0.0491159	0.045098	0.0411765	0.0471513	0.0589391	0.0582329	0.0530452	0.06917	0.0499002	0.0530452	0.0509804	0.0452756	0.0588235	0.035503	0.0255403	0.0333988	0.0528376	0.074364	0.0609037	0.0573123
0.0661323	0.0499002	0.015873	0.0159681	0.0482897	0.0159363	0.0159046	0.0462777	0.047817	0.0499002	0.0502008	0.0278884	0	0.0461847	0.0462777	0.0418327	0.0461847	0.0418327	0.0219124	0.0158103	0.0521042	0.044	0.0538922	0.0499002	0.0538922	0.0501002	0.0756972	0.064	0.0141414	0.0462777	0.05	0.0419162	0.0439122	0.05	0.0517928	0.0466531	0.0501002	0.0663984	0.0443548	0.0501002	0.0439122	0.0420842	0.0518962	0.0158416	0.0138889	0.013834	0.0499002	0.0758483	0.064	0.0462777
0.0606654	0.0313112	0.0395257	0.049505	0.00196078	0.0478088	0.0456349	0	0.0645833	0.06917	0.0571992	0.0570866	0.0461847	0	0	0.0653465	0	0.0653465	0.0478088	0.0474308	0.0591716	0.0634921	0.0734127	0.0693069	0.0732673	0.0313112	0.0684932	0.0528376	0.0466531	0	0.0712871	0.0633663	0.0633663	0.0693069	0.0591716	0	0.0313112	0.0513834	0.046	0.0313112	0.0511811	0.0634921	0.0590551	0.0477137	0.0454545	0.0455446	0.03125	0.0686275	0.0528376	0
0.0607843	0.0313725	0.039604	0.049505	0.00195312	0.0478088	0.0457256	0	0.0647182	0.0693069	0.0571992	0.0571992	0.0462777	0	0	0.0654762	0	0.0654762	0.0479042	0.0475248	0.0591716	0.0634921	0.0735586	0.0694444	0.0734127	0.0313725	0.0686275	0.0529412	0.0466531	0	0.0714286	0.0634921	0.0634921	0.0694444	0.0592885	0	0.0313112	0.0513834	0.0460922	0.0313112	0.0511811	0.0634921	0.0591716	0.0477137	0.0455446	0.0456349	0.0313112	0.0687623	0.0529412	0
0.0887574	0.0629921	0.0412574	0.0376238	0.0673267	0.0437376	0.0415842	0.0653465	0.0164948	0.0116959	0.0694444	0.0431373	0.0418327	0.0653465	0.0654762	0	0.0650888	0	0.039604	0.0508806	0.0671937	0.0136719	0.0156556	0.0116959	0.015625	0.0631164	0.0705882	0.0769231	0.0426829	0.0661323	0.0136986	0.0116959	0.00974659	0.0117188	0.0670611	0.0666667	0.0632411	0.0695825	0.064257	0.0631164	0.0589391	0.00782779	0.0670611	0.0472441	0.041502	0.0451866	0.0628684	0.0707269	0.0766208	0.0652174
0.0605469	0.03125	0.0394477	0.0494071	0.00195695	0.0477137	0.0455446	0	0.0645833	0.0688976	0.0571992	0.0570866	0.0461847	0	0	0.0650888	0	0.0650888	0.0478088	0.0469667	0.0590551	0.0632411	0.0732673	0.0690335	0.0731225	0.03125	0.0683594	0.0528376	0.0466531	0	0.0710059	0.0631164	0.0631164	0.0690335	0.0590551	0	0.0313112	0.0513834	0.046	0.03125	0.0507812	0.0632411	0.0590551	0.0473373	0.0454545	0.0451866	0.0311891	0.0680934	0.0523256	0
0.0887574	0.0629921	0.0412574	0.0376238	0.0673267	0.0437376	0.0415842	0.0653465	0.0164609	0.0116959	0.0694444	0.0431373	0.0418327	0.0653465	0.0654762	0	0.0650888	0	0.0395257	0.0509804	0.0671937	0.015625	0.0156556	0.0116959	0.015625	0.0631164	0.0705882	0.0769231	0.0425963	0.066	0.0136719	0.0136452	0.00974659	0.0117188	0.0670611	0.0665323	0.0632411	0.0695825	0.0641283	0.0631164	0.0589391	0.00978474	0.0670611	0.0473373	0.041502	0.0451866	0.0628684	0.0707269	0.0766208	0.0652174
0.0616302	0.0455446	0.0158416	0.0179641	0.0499002	0.0219561	0.0179641	0.0479042	0.043299	0.0435644	0.0558882	0.0137795	0.0219124	0.0478088	0.0479042	0.039604	0.0478088	0.0395257	0	0.0257937	0.0537849	0.0396825	0.0475248	0.0435644	0.0475248	0.0457256	0.0731225	0.0595238	0.0182186	0.0479042	0.0456349	0.0376238	0.0376238	0.0436508	0.0534653	0.0482897	0.0457256	0.0598802	0.042	0.0457256	0.0455446	0.0377734	0.0535714	0.0258964	0.0159046	0.0238095	0.0455446	0.0732673	0.0595238	0.0479042
0.0688976	0.0530452	0.0214425	0.0196464	0.049505	0.019685	0.0196078	0.0475248	0.0539419	0.0587084	0.0552268	0.0352941	0.0158103	0.0474308	0.0475248	0.0508806	0.0469667	0.0509804	0.0257937	0	0.0571992	0.0491159	0.0629921	0.0588235	0.0628684	0.0531496	0.0802348	0.0670611	0.0201207	0.048	0.0589391	0.0470588	0.0529412	0.0589391	0.0570866	0.0483871	0.0532544	0.0674603	0.0501002	0.0531496	0.0488281	0.0472441	0.0570866	0.0116505	0.0176125	0.00968992	0.0528376	0.079922	0.0664062	0.0471513
0.0728346	0.0550098	0.0472441	0.0589391	0.061144	0.0494071	0.0571992	0.0591716	0.0602911	0.0710059	0.0670611	0.0590551	0.0521042	0.0591716	0.0591716	0.0671937	0.0590551	0.0671937	0.0537849	0.0571992	0	0.06917	0.0752475	0.0711462	0.0752475	0.054902	0.0547945	0.061144	0.0585859	0.059761	0.0731225	0.06917	0.0652174	0.0711462	0	0.060241	0.0550098	0.0552268	0.0460922	0.054902	0.0117647	0.06917	0	0.0514851	0.0551181	0.0513834	0.054902	0.054902	0.0610236	0.0591716
0.0889328	0.0631164	0.0413386	0.0376238	0.0653465	0.0417495	0.0416667	0.0633663	0.0268041	0.0214844	0.0674603	0.0471513	0.044	0.0634921	0.0634921	0.0136719	0.0632411	0.015625	0.0396825	0.0491159	0.06917	0	0.0254902	0.0214844	0.0254403	0.0612648	0.0746562	0.0770751	0.0406504	0.0641283	0.0215686	0.00194932	0.015625	0.0195695	0.0711462	0.0646465	0.0612648	0.0636183	0.0684105	0.061144	0.0628684	0.0078125	0.0711462	0.0453649	0.0415842	0.0452756	0.0629921	0.0748031	0.0767717	0.0632411
0.0968379	0.0669291	0.0492126	0.0496032	0.0753968	0.055666	0.0535714	0.0734127	0.0185567	0.00390625	0.0775348	0.0510806	0.0538922	0.0734127	0.0735586	0.0156556	0.0732673	0.0156556	0.0475248	0.0629921	0.0752475	0.0254902	0	0.00390625	0	0.0671937	0.0746562	0.0849802	0.054878	0.0741483	0.00588235	0.0234834	0.00976562	0.00391389	0.0749507	0.0747475	0.0673267	0.0735586	0.0722892	0.0671937	0.0670611	0.0196464	0.0750988	0.0594059	0.0534653	0.0571992	0.0669291	0.0749507	0.0848126	0.0734127
0.0927022	0.0629921	0.0451866	0.0455446	0.0712871	0.0516899	0.049505	0.0693069	0.014433	0	0.0734127	0.0470588	0.0499002	0.0693069	0.0694444	0.0116959	0.0690335	0.0116959	0.0435644	0.0588235	0.0711462	0.0214844	0.00390625	0	0.00389864	0.0631164	0.0705882	0.0808679	0.050813	0.0701403	0.00195312	0.0194932	0.00583658	0	0.0710059	0.0707071	0.0632411	0.0695825	0.0682731	0.0631164	0.0628684	0.0156556	0.0710059	0.0552268	0.0494071	0.0530452	0.0628684	0.0707269	0.0805501	0.06917
0.0968379	0.0670611	0.0492126	0.0496032	0.0753968	0.0557769	0.0535714	0.0734127	0.0185567	0.00389864	0.077381	0.0509804	0.0538922	0.0732673	0.0734127	0.015625	0.0731225	0.015625	0.0475248	0.0628684	0.0752475	0.0254403	0	0.00389864	0	0.0671937	0.0746562	0.0848126	0.054878	0.0741483	0.00584795	0.0234375	0.00970874	0.00389105	0.0750988	0.0747475	0.0671937	0.0735586	0.0722892	0.0671937	0.0667976	0.0196078	0.0749507	0.0591716	0.0533597	0.0569745	0.0669291	0.0746562	0.0846457	0.0732673
0.0605469	0	0.0392927	0.0472441	0.0333333	0.0415842	0.0453649	0.0313725	0.0644491	0.0629921	0.0530452	0.0530452	0.0501002	0.0313112	0.0313725	0.0631164	0.03125	0.0631164	0.0457256	0.0531496	0.054902	0.0612648	0.0671937	0.0631164	0.0671937	0	0.0662768	0.0489237	0.0465587	0.0316832	0.0650888	0.061144	0.061144	0.0631164	0.0550098	0.0319361	0	0.0492126	0.0379242	0	0.0471513	0.0612648	0.054902	0.0535714	0.0433071	0.0513834	0	0.0664062	0.0488281	0.0313725
0.0916179	0.0661479	0.0665362	0.0766208	0.0705882	0.0731225	0.0766208	0.0686275	0.0641822	0.0704501	0.0923379	0.0742188	0.0756972	0.0684932	0.0686275	0.0705882	0.0683594	0.0705882	0.0731225	0.0802348	0.0547945	0.0746562	0.0746562	0.0705882	0.0746562	0.0662768	0	0.0703125	0.078629	0.0693069	0.0726916	0.072549	0.0686275	0.0707269	0.0546875	0.0698603	0.0664062	0.0373281	0.0714286	0.0662768	0.0585938	0.0728346	0.0546875	0.0749507	0.0745098	0.0746562	0.0660194	0	0.0701754	0.0686275
0.0546875	0.0488281	0.0552268	0.0574257	0.054902	0.061753	0.0594059	0.0529412	0.0767635	0.0808679	0.0769231	0.0609037	0.064	0.0528376	0.0529412	0.0769231	0.0528376	0.0769231	0.0595238	0.0670611	0.061144	0.0770751	0.0849802	0.0808679	0.0848126	0.0489237	0.0703125	0	0.0608519	0.0534653	0.0831683	0.0749507	0.0749507	0.0810277	0.0610236	0.0538922	0.0489237	0.0533597	0.0657371	0.0489237	0.0607843	0.0752475	0.0609037	0.0633663	0.0571992	0.0650888	0.0487329	0.0704501	0	0.0529412
0.0669371	0.0464646	0.0181087	0.00803213	0.0487805	0.0201207	0.00603622	0.046748	0.0487288	0.0507099	0.0506073	0.0282828	0.0141414	0.0466531	0.0466531	0.0426829	0.0466531	0.0425963	0.0182186	0.0201207	0.0585859	0.0406504	0.054878	0.050813	0.054878	0.0465587	0.078629	0.0608519	0	0.0466531	0.0507099	0.0406504	0.0447154	0.050813	0.0584677	0.0470348	0.0464646	0.0647773	0.0510204	0.0464646	0.0505051	0.0406504	0.0585859	0.0201613	0.0060241	0.0181087	0.0464646	0.0787879	0.0608519	0.046748
0.0613861	0.0316206	0.04	0.05	0.00197239	0.0480962	0.0461847	0	0.0647182	0.07	0.0577689	0.0577689	0.0462777	0	0	0.0661323	0	0.066	0.0479042	0.048	0.059761	0.0641283	0.0741483	0.0701403	0.0741483	0.0316832	0.0693069	0.0534653	0.0466531	0	0.072	0.0641283	0.0641283	0.0701403	0.0596421	0	0.0316206	0.0517928	0.0460922	0.0316206	0.0516899	0.0641283	0.059761	0.0481928	0.046	0.0460922	0.0316206	0.0694444	0.0534653	0
0.0948617	0.0650888	0.0452756	0.0455446	0.0734127	0.0516899	0.0496032	0.0714286	0.0165289	0.00194932	0.0753968	0.0491159	0.05	0.0712871	0.0714286	0.0136986	0.0710059	0.0136719	0.0456349	0.0589391	0.0731225	0.0215686	0.00588235	0.00195312	0.00584795	0.0650888	0.0726916	0.0831683	0.0507099	0.072	0	0.0215264	0.0077821	0.00194553	0.0731225	0.0725806	0.0652174	0.0715706	0.0722892	0.0650888	0.0650888	0.0176471	0.0731225	0.0554455	0.049505	0.0532544	0.0649606	0.0728346	0.0828402	0.0712871
0.086785	0.0610236	0.0392927	0.0376238	0.0653465	0.0417495	0.039604	0.0633663	0.0246914	0.0194932	0.0674603	0.045098	0.0419162	0.0633663	0.0634921	0.0116959	0.0631164	0.0136452	0.0376238	0.0470588	0.06917	0.00194932	0.0234834	0.0194932	0.0234375	0.061144	0.072549	0.0749507	0.0406504	0.0641283	0.0215264	0	0.0136452	0.0195312	0.0690335	0.0646465	0.0612648	0.0636183	0.0662651	0.061144	0.0609037	0.0078125	0.0690335	0.0433925	0.0395257	0.043222	0.0609037	0.0726916	0.0746562	0.0632411
0.086785	0.0610236	0.0392927	0.039604	0.0653465	0.0457256	0.0435644	0.0633663	0.0123711	0.00583658	0.0714286	0.0411765	0.0439122	0.0633663	0.0634921	0.00974659	0.0631164	0.00974659	0.0376238	0.0529412	0.0652174	0.015625	0.00976562	0.00583658	0.00970874	0.061144	0.0686275	0.0749507	0.0447154	0.0641283	0.0077821	0.0136452	0	0.00582524	0.0650888	0.0646465	0.0612648	0.0675944	0.062249	0.061144	0.0569745	0.00978474	0.0650888	0.0493097	0.0434783	0.0471513	0.0609037	0.0687623	0.0746562	0.0632411
0.0928854	0.0631164	0.0452756	0.0455446	0.0712871	0.0516899	0.0496032	0.0693069	0.0144628	0	0.0734127	0.0471513	0.05	0.0693069	0.0694444	0.0117188	0.0690335	0.0117188	0.0436508	0.0589391	0.0711462	0.0195695	0.00391389	0	0.00389105	0.0631164	0.0707269	0.0810277	0.050813	0.0701403	0.00194553	0.0195312	0.00582524	0	0.0711462	0.0707071	0.0632411	0.0695825	0.0684105	0.0631164	0.0629921	0.0156556	0.0711462	0.055336	0.049505	0.0531496	0.0629921	0.0708661	0.0807087	0.06917
0.0726916	0.0547945	0.0472441	0.0591716	0.0612648	0.0494071	0.0571992	0.0592885	0.0600414	0.0708661	0.0673267	0.0589391	0.0517928	0.0591716	0.0592885	0.0670611	0.0590551	0.0670611	0.0534653	0.0570866	0	0.0711462	0.0749507	0.0710059	0.0750988	0.0550098	0.0546875	0.0610236	0.0584677	0.0596421	0.0731225	0.0690335	0.0650888	0.0711462	0	0.0601202	0.0551181	0.055336	0.0458167	0.0550098	0.0117647	0.0693069	0	0.0514851	0.0551181	0.0512821	0.0547945	0.054902	0.0609037	0.0592885
0.0618762	0.0318725	0.0403226	0.0504032	0.00198807	0.0484848	0.0465587	0	0.0647182	0.0705645	0.0582329	0.0582329	0.0466531	0	0	0.0666667	0	0.0665323	0.0482897	0.0483871	0.060241	0.0646465	0.0747475	0.0707071	0.0747475	0.0319361	0.0698603	0.0538922	0.0470348	0	0.0725806	0.0646465	0.0646465	0.0707071	0.0601202	0	0.0318725	0.0522088	0.0460922	0.0318725	0.0521042	0.0646465	0.060241	0.048583	0.046371	0.0464646	0.0318725	0.07	0.0538922	0
0.0606654	0	0.0394477	0.0473373	0.0333333	0.0416667	0.0455446	0.0313725	0.0645833	0.0631164	0.0530452	0.0530452	0.0501002	0.0313112	0.0313112	0.0632411	0.0313112	0.0632411	0.0457256	0.0532544	0.0550098	0.0612648	0.0673267	0.0632411	0.0671937	0	0.0664062	0.0489237	0.0464646	0.0316206	0.0652174	0.0612648	0.0612648	0.0632411	0.0551181	0.0318725	0	0.0492126	0.0379242	0	0.0470588	0.0612648	0.0550098	0.0534653	0.0433925	0.0513834	0	0.0665362	0.0489237	0.0313725
0.0750988	0.0492126	0.0574257	0.0613861	0.0534653	0.0596421	0.0636183	0.0514851	0.0688935	0.0694444	0.0810277	0.06917	0.0663984	0.0513834	0.0513834	0.0695825	0.0513834	0.0695825	0.0598802	0.0674603	0.0552268	0.0636183	0.0735586	0.0695825	0.0735586	0.0492126	0.0373281	0.0533597	0.0647773	0.0517928	0.0715706	0.0636183	0.0675944	0.0695825	0.055336	0.0522088	0.0492126	0	0.0661323	0.0492126	0.0571992	0.0675944	0.0552268	0.059761	0.0613861	0.0616302	0.0492126	0.0373281	0.0533597	0.0514851
0.0796813	0.0371094	0.0400802	0.0503018	0.0461847	0.0383065	0.0503018	0.0441767	0.0600414	0.0701403	0.0562249	0.0499002	0.0443548	0.046	0.0460922	0.064257	0.046	0.0641283	0.042	0.0501002	0.0460922	0.0684105	0.0722892	0.0682731	0.0722892	0.0379242	0.0714286	0.0657371	0.0510204	0.0460922	0.0722892	0.0662651	0.062249	0.0684105	0.0458167	0.0460922	0.0379242	0.0661323	0	0.0379242	0.0359281	0.0665323	0.0459082	0.0483871	0.0480962	0.0461847	0.0377734	0.0714286	0.0657371	0.0441767
0.0605469	0	0.0393701	0.0472441	0.0332681	0.0415842	0.0454545	0.0313112	0.0645833	0.0629921	0.0530452	0.0530452	0.0501002	0.0313112	0.0313112	0.0631164	0.03125	0.0631164	0.0457256	0.0531496	0.054902	0.061144	0.0671937	0.0631164	0.0671937	0	0.0662768	0.0489237	0.0464646	0.0316206	0.0650888	0.061144	0.061144	0.0631164	0.0550098	0.0318725	0	0.0492126	0.0379242	0	0.0470588	0.061144	0.0550098	0.0534653	0.0433925	0.0513834	0	0.0665362	0.0488281	0.0313112
0.0667976	0.0470588	0.0393701	0.0512821	0.0531496	0.0416667	0.0494071	0.0511811	0.0539419	0.0628684	0.0591716	0.0509804	0.0439122	0.0511811	0.0511811	0.0589391	0.0507812	0.0589391	0.0455446	0.0488281	0.0117647	0.0628684	0.0670611	0.0628684	0.0667976	0.0471513	0.0585938	0.0607843	0.0505051	0.0516899	0.0650888	0.0609037	0.0569745	0.0629921	0.0117647	0.0521042	0.0470588	0.0571992	0.0359281	0.0470588	0	0.0610236	0.0117417	0.0450098	0.0472441	0.0429688	0.0469667	0.0582524	0.0603113	0.0507812
0.0871287	0.0612648	0.0394477	0.0356436	0.0653465	0.0417495	0.0397614	0.0633663	0.0227273	0.0156556	0.0674603	0.0452756	0.0420842	0.0634921	0.0634921	0.00782779	0.0632411	0.00978474	0.0377734	0.0472441	0.06917	0.0078125	0.0196464	0.0156556	0.0196078	0.0612648	0.0728346	0.0752475	0.0406504	0.0641283	0.0176471	0.0078125	0.00978474	0.0156556	0.0693069	0.0646465	0.0612648	0.0675944	0.0665323	0.061144	0.0610236	0	0.0693069	0.0434783	0.0396825	0.0433925	0.061144	0.0729783	0.0749507	0.0632411
0.0726916	0.054902	0.0471513	0.0590551	0.0612648	0.049505	0.0570866	0.0592885	0.0600414	0.0708661	0.0670611	0.0588235	0.0518962	0.0590551	0.0591716	0.0670611	0.0590551	0.0670611	0.0535714	0.0570866	0	0.0711462	0.0750988	0.0710059	0.0749507	0.054902	0.0546875	0.0609037	0.0585859	0.059761	0.0731225	0.0690335	0.0650888	0.0711462	0	0.060241	0.0550098	0.0552268	0.0459082	0.0550098	0.0117417	0.0693069	0	0.0513834	0.054902	0.0511811	0.0547945	0.0546875	0.0609037	0.0592885
0.0694444	0.0534653	0.021611	0.0197239	0.0497018	0.0158103	0.0197239	0.0477137	0.049896	0.0552268	0.0555556	0.035503	0.0158416	0.0477137	0.0477137	0.0472441	0.0473373	0.0473373	0.0258964	0.0116505	0.0514851	0.0453649	0.0594059	0.0552268	0.0591716	0.0535714	0.0749507	0.0633663	0.0201613	0.0481928	0.0554455	0.0433925	0.0493097	0.055336	0.0514851	0.048583	0.0534653	0.059761	0.0483871	0.0534653	0.0450098	0.0434783	0.0513834	0	0.0176817	0.00194175	0.0533597	0.0745098	0.0628684	0.0473373
0.0631164	0.0433071	0.015625	0.00588235	0.047619	0.0177165	0.00587084	0.0456349	0.0477178	0.0493097	0.0493097	0.0255403	0.0138889	0.0454545	0.0455446	0.041502	0.0454545	0.041502	0.0159046	0.0176125	0.0551181	0.0415842	0.0534653	0.0494071	0.0533597	0.0433071	0.0745098	0.0571992	0.0060241	0.046	0.049505	0.0395257	0.0434783	0.049505	0.0551181	0.046371	0.0433925	0.0613861	0.0480962	0.0433925	0.0472441	0.0396825	0.054902	0.0176817	0	0.0156556	0.043222	0.0745098	0.0571992	0.0456349
0.0671937	0.0512821	0.0195695	0.0177165	0.047619	0.0138067	0.0176817	0.0456349	0.047619	0.0530452	0.0534653	0.0333988	0.013834	0.0455446	0.0456349	0.0451866	0.0451866	0.0451866	0.0238095	0.00968992	0.0513834	0.0452756	0.0571992	0.0530452	0.0569745	0.0513834	0.0746562	0.0650888	0.0181087	0.0460922	0.0532544	0.043222	0.0471513	0.0531496	0.0512821	0.0464646	0.0513834	0.0616302	0.0461847	0.0513834	0.0429688	0.0433925	0.0511811	0.00194175	0.0156556	0	0.0511811	0.0742188	0.0645793	0.0452756
0.0603113	0	0.0392157	0.0472441	0.0332681	0.0415842	0.0452756	0.0313112	0.0643154	0.0627451	0.0529412	0.0528376	0.0499002	0.03125	0.0313112	0.0628684	0.0311891	0.0628684	0.0455446	0.0528376	0.054902	0.0629921	0.0669291	0.0628684	0.0669291	0	0.0660194	0.0487329	0.0464646	0.0316206	0.0649606	0.0609037	0.0609037	0.0629921	0.0547945	0.0318725	0	0.0492126	0.0377734	0	0.0469667	0.061144	0.0547945	0.0533597	0.043222	0.0511811	0	0.0662768	0.0486381	0.0313112
0.0919765	0.0662768	0.0666667	0.0767717	0.0708661	0.0732673	0.0767717	0.0688976	0.0641822	0.0705882	0.0923379	0.074364	0.0758483	0.0686275	0.0687623	0.0707269	0.0680934	0.0707269	0.0732673	0.079922	0.054902	0.0748031	0.0749507	0.0707269	0.0746562	0.0664062	0	0.0704501	0.0787879	0.0694444	0.0728346	0.0726916	0.0687623	0.0708661	0.054902	0.07	0.0665362	0.0373281	0.0714286	0.0665362	0.0582524	0.0729783	0.0546875	0.0745098	0.0745098	0.0742188	0.0662768	0	0.0699029	0.0683594
0.0545809	0.0487329	0.0551181	0.0573123	0.0547945	0.0616302	0.0592885	0.0528376	0.0767635	0.0805501	0.0769231	0.0609037	0.064	0.0528376	0.0529412	0.0766208	0.0523256	0.0766208	0.0595238	0.0664062	0.0610236	0.0767717	0.0848126	0.0805501	0.0846457	0.0488281	0.0701754	0	0.0608519	0.0534653	0.0828402	0.0746562	0.0746562	0.0807087	0.0609037	0.0538922	0.0489237	0.0533597	0.0657371	0.0488281	0.0603113	0.0749507	0.0609037	0.0628684	0.0571992	0.0645793	0.0486381	0.0699029	0	0.0524272
0.0607843	0.0313725	0.039604	0.049505	0.00194932	0.0478088	0.0457256	0	0.0647182	0.06917	0.0573123	0.0573123	0.0462777	0	0	0.0652174	0	0.0652174	0.0479042	0.0471513	0.0591716	0.0632411	0.0734127	0.06917	0.0732673	0.0313725	0.0686275	0.0529412	0.046748	0	0.0712871	0.0632411	0.0632411	0.06917	0.0592885	0	0.0313725	0.0514851	0.0441767	0.0313112	0.0507812	0.0632411	0.0592885	0.0473373	0.0456349	0.0452756	0.0313112	0.0683594	0.0524272	0
0.0909091	0.0690335	0.0433071	0.047619	0.0695825	0.0498008	0.0515873	0.0675944	0.00205761	0.0117417	0.0755467	0.0491159	0.052	0.0674603	0.0675944	0.0137255	0.0673267	0.0136986	0.0456349	0.0570866	0.0653465	0.0254902	0.0157171	0.0117647	0.0157171	0.06917	0.064833	0.0792079	0.0528455	0.0681363	0.0137255	0.0234834	0.00980392	0.0117878	0.0652174	0.0686869	0.0693069	0.0717131	0.0682731	0.06917	0.0573123	0.0196464	0.0652174	0.0535714	0.0514851	0.0513834	0.0688976	0.0650888	0.0790514	0.0675944
0.074364	0.0332681	0.0354331	0.0452756	0.0431373	0.0336634	0.0454545	0.0411765	0.0582121	0.064833	0.0510806	0.0451866	0.042	0.0412574	0.0412574	0.0609037	0.040856	0.0609037	0.0396825	0.0448343	0.0411765	0.0628684	0.0690335	0.064833	0.0688976	0.0332681	0.0662768	0.0626223	0.0464646	0.0416667	0.0669291	0.0628684	0.0589391	0.064833	0.0412574	0.042	0.0332681	0.0610236	0.00198807	0.0332031	0.0330097	0.0628684	0.0412574	0.045098	0.0433925	0.0430528	0.0331384	0.0660194	0.0620155	0.040856
0.0644531	0.0389864	0.0433071	0.0494071	0.0392927	0.0417495	0.0494071	0.0373281	0.06639	0.0687623	0.0571992	0.0550098	0.0460922	0.0372549	0.0373281	0.0649606	0.0368932	0.0649606	0.0497018	0.0488281	0.0492126	0.0710059	0.0731225	0.0688976	0.0729783	0.0390625	0.0623782	0.0508806	0.0507099	0.0376984	0.0710059	0.0688976	0.0669291	0.0690335	0.0491159	0.038	0.0391389	0.0494071	0.0439122	0.0390625	0.042885	0.0671937	0.0491159	0.0472441	0.0473373	0.0470588	0.0389105	0.0621359	0.0503876	0.037037
0.0764706	0.0587084	0.0471513	0.0591716	0.0649606	0.0535714	0.0571992	0.0629921	0.0641822	0.0726916	0.0710059	0.0587084	0.0518962	0.0629921	0.0631164	0.0687623	0.0628684	0.0687623	0.0533597	0.0568627	0.00782779	0.0728346	0.0767717	0.0726916	0.0767717	0.0588235	0.0623782	0.0647059	0.0587045	0.063745	0.0749507	0.0707269	0.0667976	0.0728346	0.0078125	0.064257	0.0589391	0.0632411	0.0479042	0.0588235	0.0195312	0.0710059	0.0078125	0.055336	0.0551181	0.0551181	0.0584795	0.0626223	0.0645793	0.0629921
0.0820312	0.0526316	0.0570866	0.0612648	0.0471513	0.0536779	0.0632411	0.0491159	0.0767635	0.0785855	0.0710059	0.0687623	0.0601202	0.0490196	0.0491159	0.0748031	0.0486381	0.0748031	0.0636183	0.0626223	0.0610236	0.0808679	0.083004	0.0787402	0.0828402	0.0507812	0.0740741	0.0645793	0.0628803	0.0496032	0.0788955	0.0826772	0.0807087	0.0769231	0.0628684	0.05	0.0508806	0.0592885	0.0578842	0.0507812	0.0566406	0.0790514	0.0628684	0.061144	0.061144	0.0609037	0.0525292	0.07393	0.0640777	0.0488281
0.0604288	0	0.0392927	0.0473373	0.0333333	0.0415842	0.0453649	0.0313725	0.0643154	0.0628684	0.0531496	0.0529412	0.0499002	0.0313112	0.0313725	0.0629921	0.03125	0.0629921	0.0455446	0.0530452	0.0550098	0.0631164	0.0669291	0.0629921	0.0670611	0	0.0661479	0.0488281	0.0464646	0.0316206	0.0650888	0.0610236	0.0610236	0.0631164	0.0547945	0.0318725	0	0.0492126	0.0377734	0	0.0470588	0.0612648	0.054902	0.0534653	0.0433071	0.0512821	0	0.0664062	0.0487329	0.0313725
0	0.0599613	0.0577689	0.064	0.0636183	0.0661323	0.066	0.0616302	0.0893971	0.0938124	0.0776892	0.0735586	0.0662651	0.0613861	0.0615079	0.09	0.0613861	0.0898204	0.061753	0.0698603	0.0737052	0.0901804	0.098	0.094	0.098	0.0612648	0.0928854	0.055336	0.0670732	0.0615079	0.096	0.088	0.088	0.0941884	0.0734127	0.062	0.0613861	0.0756972	0.0784314	0.0613861	0.0675944	0.0883534	0.0734127	0.0702811	0.063745	0.068	0.061144	0.0927022	0.055336	0.0616302
0.0671937	0.0512821	0.0195695	0.015748	0.0456349	0.0157791	0.0176817	0.0436508	0.0518672	0.0570866	0.0515873	0.0334646	0.013834	0.0436508	0.0437376	0.0491159	0.0433071	0.0492126	0.0238569	0.00968992	0.0533597	0.0433925	0.061144	0.0570866	0.061144	0.0494071	0.0746562	0.0652174	0.016129	0.0441767	0.055336	0.0452756	0.0511811	0.0552268	0.0552268	0.0445344	0.049505	0.063745	0.0462777	0.0494071	0.0470588	0.0434783	0.0552268	0.00972763	0.0156863	0.00776699	0.0511811	0.0745098	0.0647059	0.0433925
0.0606654	0	0.0393701	0.0473373	0.0333988	0.0416667	0.0454545	0.0314342	0.0644491	0.0631164	0.0529412	0.0530452	0.0501002	0.0313112	0.0313725	0.0632411	0.0313112	0.0632411	0.0457256	0.0531496	0.0550098	0.0613861	0.0673267	0.0632411	0.0671937	0	0.0664062	0.0489237	0.0465587	0.0316832	0.0652174	0.0612648	0.0612648	0.0632411	0.0551181	0.0319361	0	0.0492126	0.0379242	0	0.0471513	0.0613861	0.054902	0.0535714	0.0433071	0.0513834	0	0.0664062	0.0489237	0.0314342
0.0590551	0.0405405	0.00194175	0.0196078	0.0435644	0.0196464	0.0195695	0.0415842	0.0434783	0.0470588	0.0512821	0.0273973	0.0178571	0.041502	0.0415842	0.043222	0.0414201	0.043222	0.0178218	0.0233918	0.0492126	0.0433071	0.0511811	0.0471513	0.0511811	0.0412574	0.0645793	0.0571992	0.0201207	0.042	0.0472441	0.0412574	0.0412574	0.0472441	0.0492126	0.0423387	0.0414201	0.0594059	0.0374016	0.0413386	0.0413386	0.0414201	0.0491159	0.0235756	0.0175781	0.0215264	0.0411765	0.0645793	0.0570866	0.0415842
0.0701754	0.0507812	0.0512821	0.0633663	0.0470588	0.061753	0.0594059	0.045098	0.0729167	0.0769231	0.06917	0.0669291	0.0562249	0.0450098	0.045098	0.0731225	0.0449219	0.0731225	0.0577689	0.0650888	0.061144	0.0732673	0.0811881	0.0770751	0.0811881	0.0508806	0.0859375	0.0567515	0.0609756	0.0455446	0.0792079	0.0711462	0.0711462	0.0772277	0.0610236	0.0459082	0.0509804	0.0673267	0.066	0.0508806	0.0570866	0.0714286	0.0610236	0.0656064	0.0592885	0.0633663	0.0506823	0.0862745	0.0566406	0.045098
0.0887574	0.0629921	0.0412574	0.0376238	0.0653465	0.0417495	0.0415842	0.0633663	0.026749	0.0214425	0.0674603	0.0470588	0.0439122	0.0633663	0.0634921	0.0136452	0.0631164	0.0155945	0.039604	0.0490196	0.06917	0	0.0254403	0.0214425	0.0253906	0.061144	0.0745098	0.0769231	0.0406504	0.0641283	0.0215264	0.00194553	0.0155945	0.0195312	0.0710059	0.0646465	0.0612648	0.0636183	0.0682731	0.061144	0.0628684	0.0078125	0.0710059	0.0453649	0.041502	0.0451866	0.0628684	0.0746562	0.0766208	0.0632411
0.0604288	0	0.0392927	0.0472441	0.0332681	0.0415842	0.0453649	0.0313112	0.0644491	0.0628684	0.0529412	0.0529412	0.05	0.03125	0.0313112	0.0629921	0.0311891	0.0629921	0.0456349	0.0529412	0.054902	0.061144	0.0670611	0.0629921	0.0670611	0	0.0661479	0.0488281	0.0464646	0.0316206	0.0649606	0.0610236	0.0610236	0.0629921	0.054902	0.0318725	0	0.0492126	0.0378486	0	0.0470588	0.061144	0.054902	0.0534653	0.0433071	0.0512821	0	0.0664062	0.0486381	0.0313112
0.0605469	0	0.0393701	0.0472441	0.0332681	0.0415842	0.0454545	0.0313112	0.0645833	0.0629921	0.0530452	0.0530452	0.0501002	0.0313112	0.0313112	0.0631164	0.03125	0.0631164	0.0457256	0.0531496	0.054902	0.061144	0.0671937	0.0631164	0.0671937	0	0.0662768	0.0489237	0.0464646	0.0316206	0.0650888	0.061144	0.061144	0.0631164	0.0550098	0.0318725	0	0.0492126	0.0379242	0	0.0470588	0.061144	0.0550098	0.0534653	0.0433925	0.0513834	0	0.0665362	0.0487329	0.0313112
0.0603113	0	0.0392157	0.0472441	0.0332681	0.0415842	0.0452756	0.0313112	0.0643154	0.0627451	0.0530452	0.0528376	0.0499002	0.03125	0.0313112	0.0628684	0.0310078	0.0628684	0.0455446	0.0526316	0.054902	0.0629921	0.0669291	0.0628684	0.0669291	0	0.0660194	0.0487329	0.0464646	0.0316206	0.0649606	0.0609037	0.0609037	0.0629921	0.0547945	0.0318725	0	0.0492126	0.0377734	0	0.0466926	0.061144	0.0547945	0.0530452	0.043222	0.0508806	0	0.0658915	0.0483559	0.0311284
0.0643275	0.028626	0.0352941	0.0472441	0.0333333	0.0376238	0.0452756	0.0313725	0.0622407	0.0627451	0.0569745	0.0470588	0.042	0.0313112	0.0313725	0.0628684	0.0310078	0.0628684	0.0416667	0.0487329	0.0431373	0.0669291	0.0670611	0.0628684	0.0669291	0.0291829	0.0622568	0.0527344	0.0465587	0.0316832	0.0649606	0.064833	0.0609037	0.0629921	0.0431373	0.0319361	0.0292969	0.0492126	0.0332031	0.0292398	0.0350195	0.0650888	0.0430528	0.0491159	0.043222	0.0469667	0.0291262	0.0617761	0.0522244	0.0311284
0.072407	0.0546875	0.0470588	0.0589391	0.0610236	0.0494071	0.0569745	0.0590551	0.0600414	0.0705882	0.0670611	0.0587084	0.0517928	0.0589391	0.0590551	0.0667976	0.0588235	0.0667976	0.0534653	0.0568627	0	0.0708661	0.0748031	0.0707269	0.0748031	0.0547945	0.0544747	0.0607843	0.0584677	0.0596421	0.0728346	0.0687623	0.064833	0.0708661	0	0.0601202	0.054902	0.0552268	0.0458167	0.0547945	0.0117188	0.0690335	0	0.0512821	0.054902	0.0510806	0.0545809	0.0546875	0.0606654	0.0590551
0.0742188	0.0332031	0.0353635	0.0453649	0.043222	0.0337302	0.0453649	0.0412574	0.057971	0.064833	0.0511811	0.0450098	0.0418327	0.0411765	0.0412574	0.0609037	0.0411765	0.0609037	0.0395257	0.0451866	0.0412574	0.0649606	0.0688976	0.064833	0.0687623	0.0332681	0.0661479	0.0623782	0.0464646	0.0416667	0.0670611	0.0628684	0.0589391	0.0649606	0.0411765	0.042	0.0332681	0.0610236	0.0019802	0.0332681	0.0332031	0.0631164	0.0410959	0.0453649	0.043222	0.043222	0.0331384	0.0662768	0.0623782	0.0412574
0.0664062	0.045977	0.0391389	0.0510806	0.0530452	0.041502	0.0491159	0.0510806	0.0538302	0.0625	0.0590551	0.0507812	0.0438247	0.0509804	0.0510806	0.0587084	0.0504854	0.0587084	0.0454545	0.0485437	0.0117188	0.0627451	0.0667976	0.0626223	0.0666667	0.046875	0.0582524	0.0606654	0.0504032	0.0515873	0.0647059	0.0606654	0.0567515	0.0627451	0.0116959	0.052	0.0469667	0.0570866	0.037182	0.046875	0	0.0609037	0.0116959	0.0450098	0.0470588	0.042885	0.0466926	0.0579151	0.0600775	0.0506823
0.0740741	0.0325048	0.0352941	0.0452756	0.0431373	0.0336634	0.0452756	0.0411765	0.057971	0.0647059	0.0511811	0.0450098	0.0418327	0.0411765	0.0412574	0.0607843	0.0410959	0.0607843	0.0395257	0.045098	0.0411765	0.064833	0.0687623	0.0647059	0.0687623	0.0332031	0.0660194	0.0623782	0.0464646	0.0416667	0.0669291	0.0627451	0.0588235	0.064833	0.0410959	0.042	0.0332681	0.0610236	0.00194175	0.0332031	0.0332031	0.0629921	0.0410959	0.0453649	0.043222	0.043222	0.0330739	0.0661479	0.0622568	0.0411765
0.0606654	0.0313112	0.0395257	0.0494071	0.00194932	0.0477137	0.0456349	0	0.0647182	0.0690335	0.0571992	0.0571992	0.0462777	0	0	0.0652174	0	0.0652174	0.0479042	0.0470588	0.0590551	0.0632411	0.0734127	0.06917	0.0732673	0.0313112	0.0684932	0.0529412	0.0466531	0	0.0711462	0.0632411	0.0632411	0.06917	0.0591716	0	0.0313112	0.0513834	0.0460922	0.03125	0.0507812	0.0632411	0.0591716	0.0473373	0.0455446	0.0452756	0.03125	0.0682261	0.0524272	0
0.0742188	0.0332031	0.0353635	0.0453649	0.043222	0.0337302	0.0453649	0.0412574	0.057971	0.064833	0.0510806	0.0450098	0.0418327	0.0411765	0.0412574	0.0609037	0.0411765	0.0609037	0.0395257	0.045098	0.0412574	0.0649606	0.0688976	0.064833	0.0687623	0.0332681	0.0661479	0.0623782	0.0464646	0.0416667	0.0670611	0.0628684	0.0589391	0.0649606	0.0411765	0.042	0.0332681	0.0610236	0.0019802	0.0332681	0.0332031	0.0631164	0.0410959	0.0453649	0.043222	0.043222	0.0330739	0.0662768	0.0623782	0.0412574
0.0800781	0.0506823	0.0550098	0.061144	0.0510806	0.0535714	0.061144	0.0491159	0.0745342	0.0766208	0.0708661	0.0666667	0.058	0.0490196	0.0491159	0.0728346	0.0489237	0.0728346	0.0615079	0.0609037	0.0609037	0.0828402	0.0808679	0.0767717	0.0808679	0.0507812	0.0719844	0.0626223	0.062753	0.0496032	0.0788955	0.0807087	0.0787402	0.0769231	0.0607843	0.05	0.0508806	0.0591716	0.0557769	0.0507812	0.054902	0.0790514	0.0607843	0.0594059	0.0590551	0.0591716	0.0505837	0.0722656	0.0625	0.0491159
0.0936255	0.0616302	0.0456349	0.046	0.0701403	0.0522088	0.05	0.0681363	0.014553	0	0.072	0.0474308	0.0504032	0.0678643	0.068	0.0118343	0.0677291	0.0118343	0.044	0.0594059	0.0718563	0.0217391	0	0	0	0.061753	0.0712871	0.0816733	0.0512295	0.0686869	0.00197628	0.0197239	0.00591716	0	0.0717131	0.0692464	0.061753	0.0701403	0.0688259	0.061753	0.0634921	0.0158416	0.0715706	0.0557769	0.0498008	0.0535714	0.0615079	0.0712871	0.0815109	0.068
0.0684932	0.0409357	0.0452756	0.0494071	0.0413386	0.0417495	0.0494071	0.0393701	0.0705394	0.0748031	0.061144	0.0610236	0.0502008	0.0392927	0.0393701	0.0710059	0.0391389	0.0710059	0.0517928	0.0511811	0.0531496	0.0731225	0.0792079	0.0749507	0.0790514	0.0410156	0.0683594	0.0509804	0.050813	0.0397614	0.0770751	0.0710059	0.0729783	0.0750988	0.0531496	0.0400802	0.0411765	0.0513834	0.0499002	0.0410959	0.0491159	0.0693069	0.0530452	0.047619	0.0473373	0.0474308	0.0409357	0.0682261	0.0507812	0.0392927
0.0907298	0.0492126	0.0555556	0.0616302	0.0595238	0.05	0.0616302	0.0575397	0.0604167	0.0654762	0.063745	0.0613861	0.0623742	0.0575397	0.0576541	0.0654762	0.0574257	0.0654762	0.058	0.0694444	0.0594059	0.0715706	0.0695825	0.0654762	0.0695825	0.0494071	0.064833	0.0749507	0.0632653	0.0582329	0.0677291	0.0694444	0.0674603	0.0656064	0.0592885	0.0587045	0.049505	0.0657371	0.038	0.0494071	0.0513834	0.0717131	0.0592885	0.0657371	0.0595238	0.0634921	0.0492126	0.0649606	0.0748031	0.0575397
0.0758755	0.0344828	0.037182	0.0471513	0.045098	0.0355731	0.0471513	0.0431373	0.0600414	0.0664062	0.0530452	0.046875	0.0438247	0.0430528	0.0431373	0.0626223	0.0426357	0.0626223	0.041502	0.0466019	0.0430528	0.0666667	0.0707269	0.0665362	0.0705882	0.0350877	0.0678295	0.0643275	0.0483871	0.0435644	0.0686275	0.0645793	0.0606654	0.0666667	0.0429688	0.0439122	0.0351562	0.0628684	0.00194175	0.0350877	0.0348837	0.064833	0.0429688	0.0469667	0.045098	0.0448343	0.0349515	0.0674374	0.0637066	0.0428016
0.0607843	0.0313725	0.039604	0.049505	0.00194932	0.0478088	0.0457256	0	0.0647182	0.0693069	0.0573123	0.0573123	0.0462777	0	0	0.0653465	0	0.0653465	0.0479042	0.0475248	0.0591716	0.0633663	0.0734127	0.0693069	0.0734127	0.0313725	0.0686275	0.0529412	0.046748	0	0.0714286	0.0633663	0.0633663	0.0693069	0.0592885	0	0.0313725	0.0514851	0.0441767	0.0313112	0.0511811	0.0633663	0.0592885	0.0477137	0.0456349	0.0456349	0.0313112	0.0688976	0.0528376	0
0.074364	0.0332681	0.0354331	0.0452756	0.043222	0.0336634	0.0453649	0.0412574	0.0580913	0.0649606	0.0512821	0.0451866	0.0419162	0.0412574	0.0413386	0.0610236	0.0411765	0.0610236	0.0396825	0.0452756	0.0411765	0.0631164	0.0690335	0.0649606	0.0690335	0.0332681	0.0662768	0.0626223	0.0464646	0.0417495	0.0670611	0.0629921	0.0590551	0.0649606	0.0411765	0.0420842	0.0333333	0.061144	0.00198807	0.0332681	0.0333333	0.0631164	0.0411765	0.0454545	0.0433071	0.0433071	0.0332031	0.0665362	0.0625	0.0412574
0.0665362	0.0389864	0.0433925	0.0475248	0.0393701	0.0398406	0.0475248	0.0374016	0.0684647	0.0728346	0.0591716	0.0589391	0.0480962	0.0372549	0.0373281	0.0690335	0.036965	0.0690335	0.0497018	0.0489237	0.0512821	0.0711462	0.0772277	0.0729783	0.0769231	0.0391389	0.0664062	0.0489237	0.0486815	0.0376984	0.0750988	0.0690335	0.0710059	0.0731225	0.0511811	0.038	0.0391389	0.0494071	0.0478088	0.0391389	0.0467836	0.0673267	0.0510806	0.0452756	0.0453649	0.045098	0.0389864	0.0658915	0.0485437	0.0371094
0.0626223	0.0371094	0.0414201	0.0475248	0.0373281	0.0398406	0.0475248	0.0353635	0.0643154	0.0670611	0.0573123	0.0531496	0.0440882	0.0353635	0.0354331	0.0631164	0.0352941	0.0631164	0.0477137	0.0473373	0.0473373	0.06917	0.0711462	0.0670611	0.0711462	0.037182	0.0605469	0.0489237	0.0487805	0.0357853	0.0693069	0.0670611	0.0650888	0.0671937	0.0472441	0.0360721	0.0372549	0.0475248	0.04	0.037182	0.0412574	0.0653465	0.0472441	0.0456349	0.0454545	0.0454545	0.037037	0.0607843	0.0488281	0.0353635
0.0680934	0.0116505	0.0411765	0.0531496	0.0410959	0.0475248	0.0511811	0.0391389	0.0684647	0.0686275	0.0550098	0.0587084	0.0558882	0.0390625	0.0391389	0.0687623	0.0389864	0.0687623	0.0514851	0.0588235	0.0568627	0.0688976	0.0728346	0.0687623	0.0728346	0.0116732	0.0699029	0.0565302	0.0525253	0.0395257	0.0708661	0.0667976	0.0667976	0.0688976	0.0567515	0.0398406	0.0116959	0.0570866	0.0457256	0.0116732	0.0489237	0.0670611	0.0567515	0.0592885	0.0491159	0.0570866	0.0116279	0.0701754	0.0564202	0.0391389
0.0607843	0.0371094	0.0433925	0.0474308	0.0295276	0.0457256	0.049505	0.0275591	0.0625	0.0671937	0.0649606	0.0511811	0.0461847	0.027451	0.0275049	0.0633663	0.027451	0.0633663	0.0458167	0.0494071	0.0511811	0.0654762	0.0714286	0.0673267	0.0712871	0.0371094	0.0704501	0.045098	0.0507099	0.0277778	0.0693069	0.0653465	0.0613861	0.0673267	0.0512821	0.028	0.037182	0.0452756	0.0419162	0.037182	0.0433071	0.0654762	0.0510806	0.0497018	0.0473373	0.0475248	0.0371094	0.0703125	0.045098	0.0275591
0.0782779	0.0488281	0.0532544	0.0594059	0.0492126	0.0517928	0.0594059	0.0472441	0.0726141	0.0748031	0.06917	0.0649606	0.0561122	0.0471513	0.0472441	0.0710059	0.0466926	0.0708661	0.0596421	0.0587084	0.0591716	0.0810277	0.0792079	0.0749507	0.0790514	0.0489237	0.0703125	0.0607843	0.0608519	0.047619	0.0769231	0.0788955	0.0769231	0.0750988	0.0590551	0.048	0.0490196	0.0574257	0.0538922	0.0489237	0.0527344	0.0772277	0.0590551	0.0571992	0.0573123	0.0569745	0.0487329	0.0700389	0.0601942	0.046875
0.0604288	0	0.0392927	0.0473373	0.0333333	0.0415842	0.0453649	0.0313725	0.0643154	0.0628684	0.0531496	0.0529412	0.0499002	0.0313112	0.0313725	0.0629921	0.03125	0.0629921	0.0455446	0.0530452	0.0550098	0.0631164	0.0669291	0.0629921	0.0670611	0	0.0661479	0.0488281	0.0464646	0.0316206	0.0650888	0.0610236	0.0610236	0.0631164	0.0547945	0.0318725	0	0.0492126	0.0377734	0	0.0470588	0.0612648	0.054902	0.0534653	0.0433071	0.0512821	0	0.0664062	0.0487329	0.0313725
0.0607843	0.0313725	0.039604	0.0496032	0.00196078	0.0479042	0.0457256	0	0.0645833	0.0693069	0.0573123	0.0571992	0.0461847	0	0	0.0653465	0	0.0653465	0.0478088	0.0475248	0.0592885	0.0634921	0.0734127	0.0693069	0.0732673	0.0313725	0.0686275	0.0528376	0.046748	0	0.0714286	0.0633663	0.0633663	0.0693069	0.0592885	0	0.0313725	0.0514851	0.0440882	0.0313725	0.0511811	0.0634921	0.0591716	0.0477137	0.0455446	0.0455446	0.0313112	0.0687623	0.0528376	0
0.0605469	0.03125	0.0394477	0.0494071	0.00195695	0.0477137	0.0455446	0	0.0645833	0.0690335	0.0571992	0.0570866	0.0461847	0	0	0.0652174	0	0.0652174	0.0478088	0.0473373	0.0590551	0.0633663	0.0732673	0.06917	0.0732673	0.03125	0.0683594	0.0528376	0.0466531	0	0.0711462	0.0632411	0.0632411	0.06917	0.0590551	0	0.0313112	0.0513834	0.046	0.03125	0.0511811	0.0633663	0.0590551	0.0477137	0.0454545	0.0455446	0.0311891	0.0686275	0.0527344	0
0.0907298	0.0649606	0.043222	0.0475248	0.0693069	0.0497018	0.0514851	0.0673267	0.0164948	0.00974659	0.0753968	0.0490196	0.0479042	0.0673267	0.0674603	0.0136719	0.0671937	0.0136719	0.0455446	0.0569745	0.0652174	0.0234834	0.0136719	0.00974659	0.0136719	0.0650888	0.072549	0.0788955	0.0528455	0.0681363	0.0117417	0.0214844	0.00779727	0.00976562	0.0650888	0.0686869	0.0652174	0.0715706	0.0662651	0.0650888	0.0610236	0.0176471	0.0650888	0.0533597	0.0513834	0.0511811	0.064833	0.0728346	0.0787402	0.0673267
0.0591716	0.0511811	0.0136452	0.0215686	0.0514851	0.021611	0.0254902	0.049505	0.0497925	0.054902	0.0573123	0.0352941	0.0198413	0.0494071	0.049505	0.0510806	0.0489237	0.0510806	0.0257937	0.0251938	0.0531496	0.0492126	0.0591716	0.0550098	0.0590551	0.0511811	0.0745098	0.0573123	0.0261044	0.05	0.0550098	0.0491159	0.0491159	0.0550098	0.0531496	0.0504032	0.0512821	0.0654762	0.0481928	0.0511811	0.0469667	0.0492126	0.0531496	0.0253411	0.0234834	0.023301	0.0510806	0.0742188	0.0567515	0.0491159
0.06917	0.0532544	0.0215686	0.019685	0.0496032	0.0177866	0.0196464	0.047619	0.0518672	0.0571992	0.0554455	0.0354331	0.0158103	0.0475248	0.047619	0.0492126	0.0475248	0.0493097	0.0258449	0.00390625	0.055336	0.0474308	0.0612648	0.0571992	0.061144	0.0533597	0.0785855	0.0670611	0.0201207	0.0480962	0.0574257	0.0453649	0.0512821	0.0573123	0.0552268	0.0484848	0.0533597	0.0656064	0.0481928	0.0533597	0.0472441	0.0455446	0.0551181	0.00978474	0.0176125	0.0078125	0.0531496	0.0787402	0.0670611	0.047619
0.0609137	0.0455696	0.0201511	0.0277078	0.0508906	0.0101266	0.0252525	0.0483461	0.0513514	0.0531646	0.0508906	0.0329114	0.0230769	0.0482234	0.0482234	0.0482234	0.0481013	0.0483461	0.0257069	0.0251256	0.0479798	0.0431472	0.0535714	0.0532995	0.0532995	0.0454545	0.0808081	0.0659898	0.0255754	0.0488432	0.0532995	0.0431472	0.0482234	0.0532995	0.0482234	0.0493506	0.0454545	0.0634518	0.0441558	0.0454545	0.0429293	0.0456853	0.0479798	0.02267	0.0251889	0.0201511	0.0454545	0.0806045	0.0658228	0.0482234
0.0679012	0.0471311	0.0204499	0.0102249	0.0515464	0.022541	0.0102459	0.0494845	0.0542299	0.0554415	0.0555556	0.0308008	0.0186335	0.0494845	0.0494845	0.0473251	0.0493827	0.0473251	0.0207469	0.022449	0.0594262	0.0452675	0.0596708	0.0555556	0.0597938	0.0472279	0.0797546	0.0618557	0.00619835	0.049896	0.0576132	0.0452675	0.0493827	0.0555556	0.0594262	0.0503145	0.0472279	0.0658436	0.0543933	0.0471311	0.0513347	0.0452675	0.0595483	0.0204918	0.00819672	0.0184049	0.0471311	0.0800821	0.0617284	0.0494845
0.0605469	0.0311891	0.0394477	0.0494071	0.00195695	0.0477137	0.0455446	0	0.0645833	0.0688976	0.0571992	0.0570866	0.0461847	0	0	0.0650888	0	0.0650888	0.0478088	0.0469667	0.0590551	0.0632411	0.0732673	0.0690335	0.0731225	0.03125	0.0683594	0.0528376	0.0466531	0	0.0710059	0.0631164	0.0631164	0.0690335	0.0590551	0	0.0313112	0.0513834	0.0459082	0.03125	0.0507812	0.0632411	0.0590551	0.0473373	0.0454545	0.0451866	0.0311891	0.0679612	0.0522244	0
0.0627451	0.0430528	0.0373281	0.0492126	0.0492126	0.039604	0.0473373	0.0472441	0.0518672	0.0609037	0.0569745	0.0490196	0.042	0.0472441	0.0472441	0.0570866	0.0471513	0.0570866	0.0436508	0.0470588	0.00978474	0.0610236	0.0650888	0.0610236	0.0650888	0.0431373	0.0545809	0.0569745	0.0484848	0.0477137	0.0631164	0.0590551	0.0551181	0.061144	0.00978474	0.0480962	0.0431373	0.0532544	0.0359281	0.0430528	0.00195312	0.0591716	0.00978474	0.0434783	0.0452756	0.0414201	0.042885	0.0547945	0.0568627	0.0472441
0.072407	0.0537428	0.0470588	0.0589391	0.0610236	0.0494071	0.0569745	0.0590551	0.0600414	0.0705882	0.0670611	0.0587084	0.0517928	0.0589391	0.0590551	0.0667976	0.0588235	0.0667976	0.0534653	0.0568627	0	0.0708661	0.0748031	0.0707269	0.0748031	0.0547945	0.0544747	0.0607843	0.0584677	0.0596421	0.0728346	0.0687623	0.064833	0.0708661	0	0.0601202	0.054902	0.0552268	0.0450098	0.0547945	0.0117188	0.0690335	0	0.0512821	0.054902	0.0510806	0.0545809	0.0545809	0.0606654	0.0590551
0.0607843	0.0313112	0.039604	0.049505	0.00195312	0.0477137	0.0457256	0	0.0647182	0.0693069	0.0573123	0.0573123	0.0462777	0	0	0.0654762	0	0.0654762	0.0479042	0.0475248	0.0591716	0.0634921	0.0734127	0.0694444	0.0735586	0.0313725	0.0686275	0.0530452	0.0466531	0	0.0714286	0.0634921	0.0634921	0.0694444	0.0591716	0	0.0313725	0.0513834	0.0460922	0.0313112	0.0512821	0.0634921	0.0592885	0.0478088	0.0456349	0.0457256	0.0313112	0.0688976	0.0529412	0
0.0927022	0.0629921	0.0451866	0.0455446	0.0712871	0.0516899	0.049505	0.0693069	0.014433	0	0.0734127	0.0470588	0.0499002	0.0693069	0.0694444	0.0117188	0.06917	0.0117188	0.0435644	0.0589391	0.0711462	0.0215264	0.00390625	0	0.00390625	0.0631164	0.0705882	0.0808679	0.050813	0.0701403	0.00195695	0.0195312	0.00584795	0	0.0710059	0.0707071	0.0632411	0.0695825	0.0682731	0.0631164	0.0629921	0.0156863	0.0710059	0.055336	0.0494071	0.0531496	0.0628684	0.0708661	0.0807087	0.0693069
0.0610236	0.0451866	0.0156863	0.0177866	0.0494071	0.0218254	0.0177866	0.0474308	0.043299	0.0431373	0.0554455	0.0136719	0.0219561	0.0474308	0.0475248	0.0392157	0.0473373	0.0392157	0	0.0255403	0.0532544	0.0392927	0.0471513	0.0431373	0.0471513	0.0452756	0.072407	0.0590551	0.0182556	0.048	0.0452756	0.0372549	0.0372549	0.043222	0.0531496	0.0482897	0.0453649	0.0595238	0.042	0.0452756	0.0451866	0.0374016	0.0531496	0.0256917	0.0157791	0.023622	0.045098	0.0726916	0.0589391	0.0474308
0.0609037	0.0314342	0.0396825	0.0496032	0.00195312	0.0479042	0.0458167	0	0.0648536	0.0693069	0.0574257	0.0574257	0.046371	0	0	0.0653465	0	0.0653465	0.048	0.0472441	0.0592885	0.0633663	0.0735586	0.0693069	0.0734127	0.0314342	0.0687623	0.0530452	0.0468432	0	0.0714286	0.0633663	0.0633663	0.0693069	0.0594059	0	0.0314342	0.0515873	0.0442656	0.0313725	0.0508806	0.0633663	0.0594059	0.0474308	0.0457256	0.0453649	0.0313725	0.0684932	0.0525292	0
0.0585938	0.0527344	0.0591716	0.0612648	0.0587084	0.0656064	0.0633663	0.0567515	0.0769231	0.0807087	0.0808679	0.0649606	0.0681363	0.0567515	0.0568627	0.0767717	0.0563107	0.0767717	0.0636183	0.0705882	0.0649606	0.0749507	0.0849802	0.0807087	0.0848126	0.0527344	0.0703125	0.00389864	0.0649087	0.0574257	0.0828402	0.0748031	0.0748031	0.0807087	0.0649606	0.0578842	0.0528376	0.0573123	0.0698603	0.0527344	0.0644531	0.0749507	0.0649606	0.0670611	0.0612648	0.0687623	0.0526316	0.0701754	0.00386847	0.0564202
0.0628684	0.0372549	0.041502	0.0475248	0.0374016	0.0398406	0.047619	0.0354331	0.0643154	0.0671937	0.0573123	0.0532544	0.0441767	0.0354331	0.035503	0.0632411	0.0353635	0.0632411	0.0478088	0.0474308	0.0474308	0.0673267	0.0712871	0.0671937	0.0712871	0.0372549	0.0607843	0.0491159	0.0487805	0.0358566	0.0693069	0.0671937	0.0652174	0.0671937	0.0474308	0.0361446	0.0373281	0.047619	0.0401606	0.0372549	0.0414201	0.0653465	0.0474308	0.0457256	0.0455446	0.0455446	0.037182	0.0610236	0.0490196	0.0354331
0.0565302	0.0506823	0.0570866	0.0592885	0.0568627	0.0636183	0.0612648	0.054902	0.0788382	0.0825147	0.0787402	0.0627451	0.066	0.0546875	0.0547945	0.0787402	0.0542636	0.0787402	0.0615079	0.0683594	0.0629921	0.0788955	0.0869565	0.0826772	0.0866142	0.0507812	0.0721248	0.00194553	0.062753	0.055336	0.0848126	0.0767717	0.0767717	0.0828402	0.0628684	0.0557769	0.0507812	0.0552268	0.0695825	0.0507812	0.0622568	0.0770751	0.0627451	0.0609037	0.0590551	0.0626223	0.0505837	0.0717054	0.0019305	0.0544747
0.078125	0.0604288	0.0489237	0.0609037	0.0667976	0.055336	0.0589391	0.064833	0.0662526	0.0763209	0.0728346	0.0605469	0.0537849	0.0647059	0.064833	0.072549	0.0645793	0.072549	0.055336	0.0587084	0.00974659	0.0766208	0.0805501	0.0764706	0.0805501	0.0605469	0.0640777	0.0665362	0.0604839	0.0654762	0.0785855	0.0745098	0.0705882	0.0766208	0.00972763	0.066	0.0606654	0.0649606	0.0516899	0.0605469	0.0214425	0.0748031	0.00972763	0.0571992	0.0568627	0.0569745	0.0603113	0.0643275	0.0664062	0.064833
0.0766208	0.0568627	0.0313112	0.0314961	0.0532544	0.0316206	0.0295858	0.0512821	0.0495868	0.0489237	0.0610236	0.037037	0.0298805	0.0510806	0.0511811	0.0490196	0.0510806	0.0490196	0.0276134	0.0352941	0.064833	0.0451866	0.0530452	0.0490196	0.0529412	0.0568627	0.0839844	0.0667976	0.0302419	0.0516899	0.0509804	0.045098	0.0431373	0.0490196	0.064833	0.0521042	0.0568627	0.0670611	0.0558882	0.0568627	0.0568627	0.0451866	0.0647059	0.035503	0.0294695	0.0333988	0.0567515	0.0841487	0.0667976	0.0512821
0.0927022	0.0629921	0.0451866	0.0455446	0.0712871	0.0516899	0.049505	0.0693069	0.014433	0	0.0734127	0.0470588	0.0499002	0.0693069	0.0694444	0.0117188	0.06917	0.0117188	0.0435644	0.0589391	0.0711462	0.0215264	0.00390625	0	0.00390625	0.0631164	0.0705882	0.0808679	0.050813	0.0701403	0.00195695	0.0195312	0.00584795	0	0.0710059	0.0707071	0.0632411	0.0695825	0.0682731	0.0631164	0.0629921	0.0156863	0.0710059	0.055336	0.0494071	0.0531496	0.0628684	0.0708661	0.0807087	0.0693069
0.0948454	0.0699588	0.0473251	0.0435685	0.0745342	0.0479167	0.0477178	0.0724638	0.0215983	0.0163265	0.0748441	0.0451745	0.0458333	0.0724638	0.0726141	0.00407332	0.0721649	0.00407332	0.0455487	0.0553279	0.0745342	0.0184049	0.0204918	0.0163265	0.0203666	0.0701031	0.0780287	0.0845361	0.0488323	0.0732218	0.0183299	0.0163265	0.0142276	0.0162933	0.0743802	0.0738397	0.0702479	0.0770833	0.0714286	0.0701031	0.0658436	0.0122951	0.0743802	0.0515464	0.047619	0.0493827	0.0698152	0.0781893	0.0841889	0.072314
0.0626223	0.0371094	0.0414201	0.0475248	0.0373281	0.0398406	0.0475248	0.0353635	0.0643154	0.0670611	0.0573123	0.0531496	0.0440882	0.0353635	0.0354331	0.0631164	0.0352941	0.0631164	0.0477137	0.0473373	0.0473373	0.06917	0.0711462	0.0670611	0.0711462	0.037182	0.0605469	0.0489237	0.0487805	0.0357853	0.0693069	0.0670611	0.0650888	0.0671937	0.0472441	0.0360721	0.0372549	0.0475248	0.04	0.037182	0.0412574	0.0653465	0.0472441	0.0456349	0.0454545	0.0454545	0.037037	0.0607843	0.0488281	0.0353635
0.072549	0.0547945	0.0470588	0.0589391	0.0610236	0.0494071	0.0570866	0.0590551	0.060166	0.0705882	0.0669291	0.0588235	0.052	0.0589391	0.0590551	0.0667976	0.0583658	0.0667976	0.0535714	0.0565302	0	0.0688976	0.0749507	0.0707269	0.0748031	0.0546875	0.0545809	0.0609037	0.0585859	0.0596421	0.0726916	0.0687623	0.064833	0.0707269	0	0.0601202	0.054902	0.0551181	0.0459082	0.0547945	0.0116505	0.0688976	0	0.0510806	0.0550098	0.0508806	0.0546875	0.0542636	0.0603113	0.0585938
0.0784314	0.0489237	0.0533597	0.0595238	0.0493097	0.0518962	0.0595238	0.0473373	0.0726141	0.0750988	0.0693069	0.0650888	0.0562249	0.0472441	0.0473373	0.0712871	0.0471513	0.0711462	0.059761	0.0592885	0.0592885	0.0813492	0.0793651	0.0752475	0.0793651	0.0490196	0.0704501	0.0609037	0.0609756	0.0477137	0.0772277	0.0792079	0.0772277	0.0753968	0.0591716	0.0480962	0.0491159	0.0575397	0.054	0.0490196	0.0532544	0.0775348	0.0591716	0.0577689	0.0574257	0.0575397	0.0488281	0.0707269	0.0607843	0.0473373
0.0603113	0	0.0392157	0.0472441	0.0332681	0.0415842	0.0452756	0.0313112	0.0643154	0.0627451	0.0530452	0.0528376	0.0499002	0.03125	0.0313112	0.0628684	0.0311891	0.0628684	0.0455446	0.0529412	0.054902	0.0629921	0.0669291	0.0628684	0.0669291	0	0.0660194	0.0487329	0.0464646	0.0316206	0.0649606	0.0609037	0.0609037	0.0629921	0.0547945	0.0318725	0	0.0492126	0.0377734	0	0.0469667	0.061144	0.0547945	0.0533597	0.043222	0.0511811	0	0.0662768	0.0486381	0.0313112
0.0789474	0.0666667	0.0340681	0.0322581	0.0630081	0.0282828	0.0321932	0.0609756	0.0617021	0.0685484	0.0649087	0.0483871	0.0263158	0.0609756	0.0610998	0.0603622	0.0608519	0.0604839	0.0386965	0.0239521	0.0587045	0.0565657	0.0707071	0.0685484	0.0707071	0.0668016	0.0764588	0.0769231	0.0329897	0.0617284	0.0688259	0.0544355	0.0625	0.0686869	0.0585859	0.0622407	0.0669371	0.0734694	0.0618557	0.0668016	0.0525253	0.0566802	0.0585859	0.0200401	0.0301205	0.018	0.0665323	0.0767677	0.0767677	0.0609756
[truncated: 61 more columns]

## Sheet: alg_NZ_Usnea
A5422	A5425	AAK1	AAK10	AAK2	AAK3	AAK4	AAK5	AAK7	AAK8	AANGU	ACILI	ACOR	ACORN	ADEN	ADH1	AGM1	AGP1	AGRAND	AGUN	AHar1	AIL1	AIN1	AINER	AINER2	ALB1	ALB2	ALees	ALEW	ALT1	ALT2	ALU1	ALU2	ALUK	AMAR1	AMAR2	AMAR3	AMAX1	AMAX2	AMAX3	AMIKE1	AMIKE2	AMON	AMS1	AMT2	AMT3	AN1	AN11	AN15	AN16
0	0.135878	0.166667	0.182946	0.130631	0.170015	0.168992	0.132018	0.16847	0.166667	0.133956	0.173401	0.171384	0.131024	0.133748	0.16821	0.135861	0.16847	0.173913	0.141975	0.175719	0.168731	0.165891	0.167702	0.165379	0.131222	0.130631	0.18	0.167183	0.130631	0.151139	0.170846	0.168731	0.16847	0.176849	0.130631	0.130631	0.136086	0.12854	0.130827	0.182109	0.166144	0.176849	0.143763	0.170015	0.163043	0.130631	0.132219	0.170846	0.131024
0.135878	0	0.136364	0.132921	0.0740741	0.130971	0.130031	0.0747664	0.138675	0.136646	0.0768	0.143813	0.134796	0.0743034	0.0768	0.130769	0.0777958	0.12943	0.140649	0.110204	0.156646	0.12963	0.137558	0.137346	0.135385	0.0741886	0.0773994	0.134328	0.138889	0.0740741	0.106996	0.131455	0.12983	0.127889	0.157643	0.0739599	0.0740741	0.00597015	0.00423729	0.0741886	0.166139	0.132812	0.157393	0.109015	0.126154	0.132921	0.0740741	0.0782473	0.131455	0.0743034
0.166667	0.136364	0	0.0568862	0.130573	0.0378215	0.0391566	0.130781	0.0525526	0.0509745	0.13128	0.0518639	0.0464768	0.130573	0.130645	0.0392157	0.133224	0.0376506	0.0527108	0.00401606	0.114286	0.0378215	0.0508982	0.0527903	0.0511278	0.130573	0.135135	0.047619	0.0525526	0.130573	0.0396825	0.0392749	0.0376506	0.0316265	0.115506	0.130366	0.130573	0.13302	0.10989	0.130573	0.132911	0.0029985	0.114467	0.0438413	0.0481203	0.0015015	0.130573	0.133758	0.0376506	0.130573
0.182946	0.132921	0.0568862	0	0.128728	0.0492537	0.0490342	0.129542	0.0518519	0.0505201	0.132901	0.0577849	0.041979	0.128728	0.132472	0.0505201	0.134868	0.0490342	0.0549777	0.0494071	0.125196	0.0492537	0.0502959	0.0505201	0.0504451	0.128728	0.133229	0.0190476	0.0518519	0.128728	0.0456349	0.0511278	0.0491071	0.046131	0.126761	0.128527	0.128728	0.131579	0.103297	0.128728	0.134375	0.0567164	0.125589	0.0491803	0.0207407	0.0548961	0.128728	0.133122	0.0495495	0.128728
0.130631	0.0740741	0.130573	0.128728	0	0.12989	0.131868	0	0.13302	0.130915	0	0.139932	0.130573	0	0	0.128125	0	0.128326	0.13522	0.109015	0.135703	0.128527	0.130298	0.133648	0.12989	0	0.00446429	0.133446	0.131661	0	0.116034	0.130159	0.128527	0.126761	0.136585	0	0	0.0727554	0.0619469	0	0.15832	0.126984	0.136585	0.114224	0.123631	0.127358	0.00148148	0.00451128	0.130159	0
0.170015	0.130971	0.0378215	0.0492537	0.12989	0	0.0329835	0.131122	0.0446429	0.0434783	0.13474	0.0467742	0.0454545	0.130298	0.13474	0.0118343	0.136738	0	0.0478326	0.041502	0.11303	0	0.0432836	0.0432836	0.0430906	0.130298	0.133438	0.0415335	0.0447094	0.12989	0.00992063	0.00149701	0	0.00738552	0.115324	0.12989	0.12989	0.130031	0.107456	0.130094	0.128728	0.0377074	0.113565	0.00816327	0.0401189	0.0358209	0.12989	0.134921	0	0.130298
0.168992	0.130031	0.0391566	0.0490342	0.131868	0.0329835	0	0.132911	0.0445765	0.0432191	0.136364	0.0515298	0.043609	0.131868	0.135922	0.0358744	0.138386	0.0328358	0.0520833	0.0378486	0.1146	0.0329835	0.0430267	0.0447761	0.0431548	0.131868	0.136364	0.0414673	0.0445765	0.131868	0.038	0.03177	0.0328849	0.0328849	0.116352	0.131661	0.131868	0.128682	0.103753	0.131868	0.128527	0.039039	0.114961	0.0392562	0.0386905	0.0373692	0.131868	0.136508	0.0332326	0.131868
0.132018	0.0747664	0.130781	0.129542	0	0.131122	0.132911	0	0.134494	0.131329	0	0.139932	0.130781	0	0	0.129542	0	0.129747	0.136076	0.110403	0.137255	0.129747	0.131329	0.134921	0.131122	0	0.00449775	0.133446	0.132701	0	0.116034	0.130366	0.129747	0.128165	0.137705	0	0	0.0715397	0.0619469	0	0.158497	0.127186	0.13748	0.115721	0.124803	0.128368	0	0.00451807	0.130366	0
0.16847	0.138675	0.0525526	0.0518519	0.13302	0.0446429	0.0445765	0.134494	0	0.00445765	0.137987	0.0481541	0.042042	0.133438	0.137763	0.0445104	0.140033	0.0445104	0.0504451	0.0493097	0.123053	0.0446429	0.00443787	0.0385185	0.00443131	0.133438	0.137931	0.0396825	0.00591716	0.13302	0.0417495	0.0466867	0.0446429	0.041543	0.125392	0.132812	0.13302	0.137771	0.110132	0.133229	0.141745	0.0523952	0.123824	0.0490798	0.0398818	0.0504451	0.13302	0.138095	0.0451807	0.133438
0.166667	0.136646	0.0509745	0.0505201	0.130915	0.0434783	0.0432191	0.131329	0.00445765	0	0.13474	0.046549	0.0404798	0.130915	0.134304	0.0433483	0.136738	0.0432836	0.0491803	0.0478088	0.120879	0.0434783	0.00296736	0.0373134	0	0.130915	0.135433	0.0380952	0.00445765	0.130915	0.0397614	0.0451807	0.0433483	0.0403587	0.122642	0.130709	0.130915	0.133333	0.105727	0.130915	0.137931	0.0508221	0.12126	0.0475207	0.0386905	0.0493274	0.130915	0.134921	0.043609	0.130915
0.133956	0.0768	0.13128	0.132901	0	0.13474	0.136364	0	0.137987	0.13474	0	0.14386	0.131494	0	0	0.132901	0	0.133333	0.13961	0.113786	0.14094	0.133333	0.13474	0.138436	0.13474	0	0.00461538	0.133446	0.136364	0	0.117021	0.133333	0.133333	0.131707	0.14094	0	0	0.0734824	0.0619469	0	0.162752	0.12987	0.14094	0.115385	0.128247	0.13128	0	0.00461538	0.133333	0
0.173401	0.143813	0.0518639	0.0577849	0.139932	0.0467742	0.0515298	0.139932	0.0481541	0.046549	0.14386	0	0.0177994	0.139932	0.14386	0.0483092	0.14386	0.0466989	0.00160514	0.046	0.119048	0.0467742	0.046549	0.0530547	0.046549	0.139693	0.144804	0.049505	0.046549	0.139932	0.0438247	0.0486224	0.0467742	0.0466989	0.12116	0.139693	0.139932	0.140704	0.105727	0.139932	0.137755	0.0516963	0.11925	0.0456432	0.0497592	0.0499195	0.139932	0.144082	0.0470016	0.139932
0.171384	0.134796	0.0464768	0.041979	0.130573	0.0454545	0.043609	0.130781	0.042042	0.0404798	0.131494	0.0177994	0	0.130573	0.130856	0.0453172	0.133443	0.0452489	0.0180451	0.0423387	0.119048	0.0454545	0.0404192	0.0422323	0.0406015	0.130573	0.135135	0.0333863	0.042042	0.130573	0.0378486	0.0468986	0.0452489	0.0422323	0.120444	0.130366	0.130573	0.131455	0.0969163	0.130573	0.134494	0.0465465	0.119427	0.0439331	0.0360902	0.0451807	0.130573	0.133758	0.0452489	0.130573
0.131024	0.0743034	0.130573	0.128728	0	0.130298	0.131868	0	0.133438	0.130915	0	0.139932	0.130573	0	0	0.128527	0	0.128728	0.13522	0.109474	0.136143	0.128931	0.130298	0.134069	0.130298	0	0.00446429	0.133446	0.131661	0	0.116034	0.130159	0.128728	0.127159	0.136585	0	0	0.0727554	0.0619469	0	0.157212	0.126984	0.136585	0.114719	0.124019	0.12776	0.00148588	0.00451128	0.130159	0
0.133748	0.0768	0.130645	0.132472	0	0.13474	0.135922	0	0.137763	0.134304	0	0.14386	0.130856	0	0	0.132686	0	0.132901	0.13961	0.113786	0.140704	0.133333	0.134087	0.138436	0.13474	0	0.00460829	0.133446	0.136143	0	0.117021	0.133117	0.132686	0.13128	0.140234	0	0	0.0733652	0.0619469	0	0.161937	0.12945	0.14094	0.115385	0.128247	0.13128	0	0.00460829	0.132686	0
0.16821	0.130769	0.0392157	0.0505201	0.128125	0.0118343	0.0358744	0.129542	0.0445104	0.0433483	0.132901	0.0483092	0.0453172	0.128527	0.132686	0	0.134868	0.0117994	0.0507463	0.0374016	0.112324	0.0118343	0.0431548	0.046131	0.0430267	0.128527	0.13302	0.0414673	0.0445765	0.128125	0.00595238	0.0134731	0.0118343	0.00737463	0.11442	0.127925	0.128125	0.12983	0.10307	0.128326	0.127925	0.0390977	0.11303	0.0183299	0.0414815	0.0372024	0.128125	0.133122	0.011976	0.128527
0.135861	0.0777958	0.133224	0.134868	0	0.136738	0.138386	0	0.140033	0.136738	0	0.14386	0.133443	0	0	0.134868	0	0.135314	0.14168	0.113786	0.143101	0.135314	0.136738	0.140264	0.136738	0	0.00468019	0.133446	0.138386	0	0.117021	0.135314	0.135314	0.133663	0.143101	0	0	0.0745543	0.0619469	0	0.165247	0.131796	0.143101	0.115385	0.130148	0.133224	0	0.00468019	0.135314	0
0.16847	0.12943	0.0376506	0.0490342	0.128326	0	0.0328358	0.129747	0.0445104	0.0432836	0.133333	0.0466989	0.0452489	0.128728	0.132901	0.0117994	0.135314	0	0.0477612	0.0414201	0.112676	0	0.0430906	0.0432191	0.0430267	0.128728	0.131868	0.0415335	0.0445765	0.128326	0.00992063	0.00149477	0	0.00736377	0.11478	0.128125	0.128326	0.128483	0.105495	0.128527	0.129485	0.0375375	0.113386	0.00814664	0.0400593	0.0357675	0.128125	0.133333	0	0.128728
0.173913	0.140649	0.0527108	0.0549777	0.13522	0.0478326	0.0520833	0.136076	0.0504451	0.0491803	0.13961	0.00160514	0.0180451	0.13522	0.13961	0.0507463	0.14168	0.0477612	0	0.047619	0.122257	0.0478326	0.0489614	0.0520833	0.0489614	0.135008	0.139717	0.0492846	0.0504451	0.13522	0.0458167	0.0498489	0.0478326	0.0477612	0.124214	0.135008	0.13522	0.139535	0.103524	0.13522	0.141066	0.0525526	0.122449	0.0473251	0.0489614	0.0506706	0.13522	0.139905	0.0483384	0.13522
0.141975	0.110204	0.00401606	0.0494071	0.109015	0.041502	0.0378486	0.110403	0.0493097	0.0478088	0.113786	0.046	0.0423387	0.109474	0.113786	0.0374016	0.113786	0.0414201	0.047619	0	0.104082	0.041502	0.0475248	0.0493097	0.0473373	0.109244	0.113445	0.0411523	0.0475248	0.109015	0.0367347	0.0442656	0.0415842	0.0334646	0.106339	0.108787	0.109015	0.109278	0.108647	0.109244	0.12449	0.00200803	0.104508	0.0431211	0.0413386	0.00197239	0.109015	0.113248	0.0422535	0.109474
0.175719	0.156646	0.114286	0.125196	0.135703	0.11303	0.1146	0.137255	0.123053	0.120879	0.14094	0.119048	0.119048	0.136143	0.140704	0.112324	0.143101	0.112676	0.122257	0.104082	0	0.11303	0.11875	0.122066	0.120125	0.136143	0.140777	0.126263	0.120313	0.135703	0.104167	0.116057	0.11303	0.109546	0.0015015	0.135484	0.135703	0.155803	0.127803	0.135922	0.0492537	0.110759	0	0.109015	0.120125	0.111285	0.135703	0.140984	0.114467	0.136143
0.168731	0.12963	0.0378215	0.0492537	0.128527	0	0.0329835	0.129747	0.0446429	0.0434783	0.133333	0.0467742	0.0454545	0.128931	0.133333	0.0118343	0.135314	0	0.0478326	0.041502	0.11303	0	0.0432836	0.0432836	0.0430906	0.128931	0.132075	0.0415335	0.0447094	0.128527	0.00992063	0.00149701	0	0.00738552	0.115324	0.128527	0.128527	0.128682	0.105495	0.128728	0.128728	0.0377074	0.113565	0.00816327	0.0401189	0.0358209	0.128527	0.133545	0	0.128931
0.165891	0.137558	0.0508982	0.0502959	0.130298	0.0432836	0.0430267	0.131329	0.00443787	0.00296736	0.13474	0.046549	0.0404192	0.130298	0.134087	0.0431548	0.136738	0.0430906	0.0489614	0.0475248	0.11875	0.0432836	0	0.0371471	0.00296296	0.130298	0.134796	0.0380952	0.00147929	0.130298	0.0397614	0.0451807	0.0430906	0.0401189	0.120313	0.130094	0.130298	0.136223	0.10793	0.130298	0.135514	0.0508221	0.119122	0.0472279	0.0385185	0.0491071	0.130298	0.134921	0.0435435	0.130298
0.167702	0.137346	0.0527903	0.0505201	0.133648	0.0432836	0.0447761	0.134921	0.0385185	0.0373134	0.138436	0.0530547	0.0422323	0.134069	0.138436	0.046131	0.140264	0.0432191	0.0520833	0.0493097	0.122066	0.0432836	0.0371471	0	0.037037	0.133858	0.138583	0.0429253	0.038633	0.133648	0.0438247	0.0453858	0.0433483	0.0432191	0.124214	0.133438	0.133648	0.136858	0.105727	0.133858	0.13928	0.0526316	0.122642	0.0449898	0.0414201	0.0505201	0.133648	0.138756	0.0438729	0.134069
0.165379	0.135385	0.0511278	0.0504451	0.12989	0.0430906	0.0431548	0.131122	0.00443131	0	0.13474	0.046549	0.0406015	0.130298	0.13474	0.0430267	0.136738	0.0430267	0.0489614	0.0473373	0.120125	0.0430906	0.00296296	0.037037	0	0.130094	0.134796	0.0380952	0.00443787	0.12989	0.0397614	0.0451807	0.0431548	0.0400593	0.122449	0.129688	0.12989	0.134675	0.105727	0.130094	0.138846	0.0509745	0.12069	0.0489796	0.0383481	0.0489614	0.12989	0.134921	0.0436747	0.130298
0.131222	0.0741886	0.130573	0.128728	0	0.130298	0.131868	0	0.133438	0.130915	0	0.139693	0.130573	0	0	0.128527	0	0.128728	0.135008	0.109244	0.136143	0.128931	0.130298	0.133858	0.130094	0	0.00447094	0.133446	0.131661	0	0.116034	0.130366	0.128931	0.127159	0.136585	0	0	0.0728682	0.0619469	0	0.157212	0.126984	0.136364	0.114471	0.123824	0.127559	0	0.00451807	0.130366	0
0.130631	0.0773994	0.135135	0.133229	0.00446429	0.133438	0.136364	0.00449775	0.137931	0.135433	0.00461538	0.144804	0.135135	0.00446429	0.00460829	0.13302	0.00468019	0.131868	0.139717	0.113445	0.140777	0.132075	0.134796	0.138583	0.134796	0.00447094	0	0.13828	0.13615	0.00446429	0.118143	0.133333	0.131868	0.130298	0.141234	0.00446429	0.00446429	0.0757342	0.0641593	0.00446429	0.158576	0.131537	0.141234	0.116883	0.128527	0.132283	0.00446429	0	0.133333	0.00446429
0.18	0.134328	0.047619	0.0190476	0.133446	0.0415335	0.0414673	0.133446	0.0396825	0.0380952	0.133446	0.049505	0.0333863	0.133446	0.133446	0.0414673	0.133446	0.0415335	0.0492846	0.0411523	0.126263	0.0415335	0.0380952	0.0429253	0.0380952	0.133446	0.13828	0	0.0380952	0.133446	0.0360721	0.043131	0.0415335	0.0383387	0.127946	0.133446	0.133446	0.131012	0.0969163	0.133446	0.141414	0.0492846	0.126263	0.0406852	0.0015873	0.047619	0.133446	0.136824	0.0415335	0.133446
0.167183	0.138889	0.0525526	0.0518519	0.131661	0.0447094	0.0445765	0.132701	0.00591716	0.00445765	0.136364	0.046549	0.042042	0.131661	0.136143	0.0445765	0.138386	0.0445765	0.0504451	0.0475248	0.120313	0.0447094	0.00147929	0.038633	0.00443787	0.131661	0.13615	0.0380952	0	0.131661	0.0397614	0.0466165	0.0446429	0.0416048	0.122257	0.131455	0.131661	0.137558	0.10793	0.131661	0.1375	0.0523952	0.12069	0.0491803	0.0399408	0.0505952	0.131661	0.136292	0.0451128	0.131661
0.130631	0.0740741	0.130573	0.128728	0	0.12989	0.131868	0	0.13302	0.130915	0	0.139932	0.130573	0	0	0.128125	0	0.128326	0.13522	0.109015	0.135703	0.128527	0.130298	0.133648	0.12989	0	0.00446429	0.133446	0.131661	0	0.116034	0.130159	0.128527	0.126761	0.136585	0	0	0.0727554	0.0619469	0	0.15832	0.126984	0.136585	0.114224	0.123631	0.127358	0.00148148	0.00451128	0.130159	0
0.151139	0.106996	0.0396825	0.0456349	0.116034	0.00992063	0.038	0.116034	0.0417495	0.0397614	0.117021	0.0438247	0.0378486	0.116034	0.117021	0.00595238	0.117021	0.00992063	0.0458167	0.0367347	0.104167	0.00992063	0.0397614	0.0438247	0.0397614	0.116034	0.118143	0.0360721	0.0397614	0.116034	0	0.0119048	0.00992063	0.00396825	0.10625	0.116034	0.116034	0.102881	0.103297	0.116034	0.11875	0.0377734	0.104167	0.0127119	0.0377734	0.0376984	0.116034	0.118143	0.00992063	0.116034
0.170846	0.131455	0.0392749	0.0511278	0.130159	0.00149701	0.03177	0.130366	0.0466867	0.0451807	0.133333	0.0486224	0.0468986	0.130159	0.133117	0.0134731	0.135314	0.00149477	0.0498489	0.0442656	0.116057	0.00149701	0.0451807	0.0453858	0.0451807	0.130366	0.133333	0.043131	0.0466165	0.130159	0.0119048	0	0.00149477	0.00896861	0.118022	0.130159	0.130159	0.127925	0.105495	0.130159	0.130366	0.0391566	0.116427	0.010395	0.0406627	0.0377644	0.130159	0.133333	0.00149477	0.130159
0.168731	0.12983	0.0376506	0.0491071	0.128527	0	0.0328849	0.129747	0.0446429	0.0433483	0.133333	0.0467742	0.0452489	0.128728	0.132686	0.0118343	0.135314	0	0.0478326	0.0415842	0.11303	0	0.0430906	0.0433483	0.0431548	0.128931	0.131868	0.0415335	0.0446429	0.128527	0.00992063	0.00149477	0	0.00737463	0.11478	0.128527	0.128527	0.128483	0.105495	0.128527	0.126761	0.037594	0.113565	0.00817996	0.0401786	0.0358744	0.128527	0.133333	0	0.128728
0.16847	0.127889	0.0316265	0.046131	0.126761	0.00738552	0.0328849	0.128165	0.041543	0.0403587	0.131707	0.0466989	0.0422323	0.127159	0.13128	0.00737463	0.133663	0.00736377	0.0477612	0.0334646	0.109546	0.00738552	0.0401189	0.0432191	0.0400593	0.127159	0.130298	0.0383387	0.0416048	0.126761	0.00396825	0.00896861	0.00737463	0	0.111635	0.126562	0.126761	0.126935	0.103297	0.126959	0.125	0.0315789	0.110236	0.0183299	0.037092	0.0298063	0.126761	0.131746	0.00746269	0.127159
0.176849	0.157643	0.115506	0.126761	0.136585	0.115324	0.116352	0.137705	0.125392	0.122642	0.14094	0.12116	0.120444	0.136585	0.140234	0.11442	0.143101	0.11478	0.124214	0.106339	0.0015015	0.115324	0.120313	0.124214	0.122449	0.136585	0.141234	0.127946	0.122257	0.136585	0.10625	0.118022	0.11478	0.111635	0	0.136364	0.136585	0.1563	0.127803	0.136585	0.0494012	0.11252	0.00150376	0.111814	0.122257	0.113208	0.136585	0.141447	0.116057	0.136585
0.130631	0.0739599	0.130366	0.128527	0	0.12989	0.131661	0	0.132812	0.130709	0	0.139693	0.130366	0	0	0.127925	0	0.128125	0.135008	0.108787	0.135484	0.128527	0.130094	0.133438	0.129688	0	0.00446429	0.133446	0.131455	0	0.116034	0.130159	0.128527	0.126562	0.136364	0	0	0.0727554	0.0619469	0	0.158065	0.126783	0.136364	0.113978	0.123438	0.127159	0	0.00451128	0.130159	0
0.130631	0.0740741	0.130573	0.128728	0	0.12989	0.131868	0	0.13302	0.130915	0	0.139932	0.130573	0	0	0.128125	0	0.128326	0.13522	0.109015	0.135703	0.128527	0.130298	0.133648	0.12989	0	0.00446429	0.133446	0.131661	0	0.116034	0.130159	0.128527	0.126761	0.136585	0	0	0.0727554	0.0619469	0	0.15832	0.126984	0.136585	0.114224	0.123631	0.127358	0	0.00451128	0.130159	0
0.136086	0.00597015	0.13302	0.131579	0.0727554	0.130031	0.128682	0.0715397	0.137771	0.133333	0.0734824	0.140704	0.131455	0.0727554	0.0733652	0.12983	0.0745543	0.128483	0.139535	0.109278	0.155803	0.128682	0.136223	0.136858	0.134675	0.0728682	0.0757342	0.131012	0.137558	0.0727554	0.102881	0.127925	0.128483	0.126935	0.1563	0.0727554	0.0727554	0	0	0.0727554	0.163752	0.129485	0.1563	0.108051	0.125387	0.132193	0.0727554	0.0747664	0.127925	0.0727554
0.12854	0.00423729	0.10989	0.103297	0.0619469	0.107456	0.103753	0.0619469	0.110132	0.105727	0.0619469	0.105727	0.0969163	0.0619469	0.0619469	0.10307	0.0619469	0.105495	0.103524	0.108647	0.127803	0.105495	0.10793	0.105727	0.105727	0.0619469	0.0641593	0.0969163	0.10793	0.0619469	0.103297	0.105495	0.105495	0.103297	0.127803	0.0619469	0.0619469	0	0	0.0619469	0.136771	0.110132	0.127803	0.103687	0.0969163	0.10989	0.0619469	0.0641593	0.105495	0.0619469
0.130827	0.0741886	0.130573	0.128728	0	0.130094	0.131868	0	0.133229	0.130915	0	0.139932	0.130573	0	0	0.128326	0	0.128527	0.13522	0.109244	0.135922	0.128728	0.130298	0.133858	0.130094	0	0.00446429	0.133446	0.131661	0	0.116034	0.130159	0.128527	0.126959	0.136585	0	0	0.0727554	0.0619469	0	0.156958	0.126984	0.136585	0.114471	0.123824	0.127559	0	0.00451128	0.130159	0
0.182109	0.166139	0.132911	0.134375	0.15832	0.128728	0.128527	0.158497	0.141745	0.137931	0.162752	0.137755	0.134494	0.157212	0.161937	0.127925	0.165247	0.129485	0.141066	0.12449	0.0492537	0.128728	0.135514	0.13928	0.138846	0.157212	0.158576	0.141414	0.1375	0.15832	0.11875	0.130366	0.126761	0.125	0.0494012	0.158065	0.15832	0.163752	0.136771	0.156958	0	0.129542	0.048048	0.119497	0.135725	0.131661	0.159677	0.159016	0.128368	0.157212
0.166144	0.132812	0.0029985	0.0567164	0.126984	0.0377074	0.039039	0.127186	0.0523952	0.0508221	0.12987	0.0516963	0.0465465	0.126984	0.12945	0.0390977	0.131796	0.0375375	0.0525526	0.00200803	0.110759	0.0377074	0.0508221	0.0526316	0.0509745	0.126984	0.131537	0.0492846	0.0523952	0.126984	0.0377734	0.0391566	0.037594	0.0315789	0.11252	0.126783	0.126984	0.129485	0.110132	0.126984	0.129542	0	0.111111	0.0416667	0.047976	0.0015015	0.126984	0.130159	0.037594	0.126984
0.176849	0.157393	0.114467	0.125589	0.136585	0.113565	0.114961	0.13748	0.123824	0.12126	0.14094	0.11925	0.119427	0.136585	0.14094	0.11303	0.143101	0.113386	0.122449	0.104508	0	0.113565	0.119122	0.122642	0.12069	0.136364	0.141234	0.126263	0.12069	0.136585	0.104167	0.116427	0.113565	0.110236	0.00150376	0.136364	0.136585	0.1563	0.127803	0.136585	0.048048	0.111111	0	0.109705	0.12069	0.111635	0.136585	0.141447	0.114833	0.136585
0.143763	0.109015	0.0438413	0.0491803	0.114224	0.00816327	0.0392562	0.115721	0.0490798	0.0475207	0.115385	0.0456432	0.0439331	0.114719	0.115385	0.0183299	0.115385	0.00814664	0.0473251	0.0431211	0.109015	0.00816327	0.0472279	0.0449898	0.0489796	0.114471	0.116883	0.0406852	0.0491803	0.114224	0.0127119	0.010395	0.00817996	0.0183299	0.111814	0.113978	0.114224	0.108051	0.103687	0.114471	0.119497	0.0416667	0.109705	0	0.0448065	0.0408998	0.114224	0.118681	0.00831601	0.114719
0.170015	0.126154	0.0481203	0.0207407	0.123631	0.0401189	0.0386905	0.124803	0.0398818	0.0386905	0.128247	0.0497592	0.0360902	0.124019	0.128247	0.0414815	0.130148	0.0400593	0.0489614	0.0413386	0.120125	0.0401189	0.0385185	0.0414201	0.0383481	0.123824	0.128527	0.0015873	0.0399408	0.123631	0.0377734	0.0406627	0.0401786	0.037092	0.122257	0.123438	0.123631	0.125387	0.0969163	0.123824	0.135725	0.047976	0.12069	0.0448065	0	0.0459259	0.123631	0.128571	0.0406627	0.124019
0.163043	0.132921	0.0015015	0.0548961	0.127358	0.0358209	0.0373692	0.128368	0.0504451	0.0493274	0.13128	0.0499195	0.0451807	0.12776	0.13128	0.0372024	0.133224	0.0357675	0.0506706	0.00197239	0.111285	0.0358209	0.0491071	0.0505201	0.0489614	0.127559	0.132283	0.047619	0.0505952	0.127358	0.0376984	0.0377644	0.0358744	0.0298063	0.113208	0.127159	0.127358	0.132193	0.10989	0.127559	0.131661	0.0015015	0.111635	0.0408998	0.0459259	0	0.127358	0.132166	0.0362538	0.12776
0.130631	0.0740741	0.130573	0.128728	0.00148148	0.12989	0.131868	0	0.13302	0.130915	0	0.139932	0.130573	0.00148588	0	0.128125	0	0.128125	0.13522	0.109015	0.135703	0.128527	0.130298	0.133648	0.12989	0	0.00446429	0.133446	0.131661	0.00148148	0.116034	0.130159	0.128527	0.126761	0.136585	0	0	0.0727554	0.0619469	0	0.159677	0.126984	0.136585	0.114224	0.123631	0.127358	0	0.00451128	0.130159	0.00148588
0.132219	0.0782473	0.133758	0.133122	0.00451128	0.134921	0.136508	0.00451807	0.138095	0.134921	0.00461538	0.144082	0.133758	0.00451128	0.00460829	0.133122	0.00468019	0.133333	0.139905	0.113248	0.140984	0.133545	0.134921	0.138756	0.134921	0.00451807	0	0.136824	0.136292	0.00451128	0.118143	0.133333	0.133333	0.131746	0.141447	0.00451128	0.00451128	0.0747664	0.0641593	0.00451128	0.159016	0.130159	0.141447	0.118681	0.128571	0.132166	0.00451128	0	0.133333	0.00451128
0.170846	0.131455	0.0376506	0.0495495	0.130159	0	0.0332326	0.130366	0.0451807	0.043609	0.133333	0.0470016	0.0452489	0.130159	0.132686	0.011976	0.135314	0	0.0483384	0.0422535	0.114467	0	0.0435435	0.0438729	0.0436747	0.130366	0.133333	0.0415335	0.0451128	0.130159	0.00992063	0.00149477	0	0.00746269	0.116057	0.130159	0.130159	0.127925	0.105495	0.130159	0.128368	0.037594	0.114833	0.00831601	0.0406627	0.0362538	0.130159	0.133333	0	0.130159
0.131024	0.0743034	0.130573	0.128728	0	0.130298	0.131868	0	0.133438	0.130915	0	0.139932	0.130573	0	0	0.128527	0	0.128728	0.13522	0.109474	0.136143	0.128931	0.130298	0.134069	0.130298	0	0.00446429	0.133446	0.131661	0	0.116034	0.130159	0.128728	0.127159	0.136585	0	0	0.0727554	0.0619469	0	0.157212	0.126984	0.136585	0.114719	0.124019	0.12776	0.00148588	0.00451128	0.130159	0
0.170543	0.131579	0.0392157	0.0505201	0.130298	0.00148148	0.0343797	0.131329	0.0461997	0.044843	0.134959	0.0483871	0.0468278	0.130298	0.134522	0.0133136	0.136964	0.0014771	0.0493274	0.0435644	0.11478	0.00148148	0.0446429	0.044843	0.0447094	0.130503	0.133438	0.043131	0.046131	0.130298	0.0119048	0.00298954	0.0014771	0.00887574	0.116352	0.130298	0.130298	0.130031	0.107692	0.130298	0.128728	0.0390977	0.115142	0.0102249	0.0416667	0.0373692	0.130298	0.134921	0.00149254	0.130298
0.131619	0.0746501	0.130573	0.129338	0	0.130915	0.132492	0	0.134069	0.130915	0	0.139932	0.130573	0	0	0.129134	0	0.129338	0.135861	0.110169	0.136808	0.129542	0.130915	0.134707	0.130915	0	0.0044843	0.133446	0.132283	0	0.116034	0.130159	0.129338	0.12776	0.137255	0	0	0.0713178	0.0619469	0	0.15798	0.126984	0.137255	0.115468	0.124606	0.128368	0	0.00451128	0.130159	0
0.133748	0.0768	0.130645	0.132472	0	0.13474	0.135922	0	0.137763	0.134304	0	0.14386	0.128571	0	0	0.132686	0	0.132901	0.13961	0.113786	0.140704	0.133333	0.134087	0.138436	0.13474	0	0.00460829	0.133446	0.136143	0	0.117021	0.133117	0.132686	0.13128	0.140234	0	0	0.0733652	0.0619469	0	0.161937	0.12945	0.14094	0.115385	0.128247	0.13128	0	0.00460829	0.132686	0
0.181518	0.160393	0.10789	0.127214	0.143573	0.106969	0.108414	0.143813	0.123994	0.120773	0.144295	0.122164	0.117742	0.143573	0.144054	0.109501	0.146508	0.106796	0.12601	0.101911	0.0154083	0.106969	0.119163	0.119741	0.120968	0.143813	0.148333	0.124579	0.120773	0.143573	0.0983264	0.108414	0.106796	0.106796	0.0169492	0.143573	0.143573	0.156607	0.127803	0.143573	0.0493066	0.106452	0.0154321	0.100656	0.122581	0.108065	0.143573	0.146912	0.106796	0.143573
0.130631	0.0740741	0.130573	0.128728	0	0.12989	0.131868	0	0.13302	0.130915	0	0.139932	0.130573	0	0	0.128125	0	0.128326	0.13522	0.109015	0.135703	0.128527	0.130298	0.133648	0.12989	0	0.00446429	0.133446	0.131661	0	0.116034	0.130159	0.128527	0.126761	0.136585	0	0	0.0727554	0.0619469	0	0.15832	0.126984	0.136585	0.114224	0.123631	0.127358	0	0.00451128	0.130159	0
0.130631	0.0740741	0.130573	0.128728	0	0.12989	0.131868	0	0.13302	0.130915	0	0.139932	0.130573	0	0	0.128125	0	0.128326	0.13522	0.109015	0.135703	0.128527	0.130298	0.133648	0.12989	0	0.00446429	0.133446	0.131661	0	0.116034	0.130159	0.128527	0.126761	0.136585	0	0	0.0727554	0.0619469	0	0.15832	0.126984	0.136585	0.114224	0.123631	0.127358	0	0.00451128	0.130159	0
0.00439883	0.140458	0.171384	0.187307	0.135135	0.174652	0.173643	0.136571	0.173107	0.17134	0.138629	0.176768	0.176101	0.135542	0.138414	0.172573	0.1406	0.17284	0.178571	0.143737	0.180511	0.173375	0.170543	0.172093	0.170015	0.135747	0.135135	0.183333	0.171827	0.135135	0.153209	0.175549	0.173375	0.173107	0.18138	0.135135	0.135135	0.140673	0.130719	0.135338	0.188198	0.170846	0.181672	0.14557	0.174383	0.167442	0.134933	0.136778	0.175549	0.135542
0.166924	0.138675	0.0525526	0.0518519	0.131455	0.0446429	0.0445765	0.132911	0.00589971	0.00445765	0.136364	0.0481541	0.042042	0.131868	0.136143	0.0445104	0.138386	0.0445104	0.0504451	0.0493097	0.119938	0.0446429	0.00147929	0.0385185	0.00442478	0.131868	0.136364	0.0396825	0.00295858	0.131455	0.0417495	0.0466867	0.0446429	0.041543	0.122257	0.13125	0.131455	0.137771	0.110132	0.131661	0.138629	0.0523952	0.12069	0.0490798	0.0398818	0.0504451	0.131455	0.136508	0.0451807	0.131868
0.132132	0.0756173	0.132166	0.130298	0.00147929	0.131455	0.133438	0.00149925	0.134585	0.132492	0.00153846	0.141638	0.132166	0.00148368	0.0015361	0.129688	0.00156006	0.12989	0.136792	0.111111	0.137318	0.130094	0.131868	0.13522	0.131455	0.00149031	0.00595238	0.135135	0.133229	0.00147929	0.118143	0.131746	0.130094	0.128326	0.138211	0.00148368	0.00148368	0.0743034	0.0641593	0.00148588	0.159935	0.128571	0.138211	0.116379	0.125196	0.128931	0.00295858	0.00601504	0.131746	0.00148148
0.171667	0.139073	0.0031746	0.0587302	0.135135	0.0399361	0.0415335	0.135135	0.0524642	0.0508744	0.136752	0.050571	0.0477707	0.135135	0.136752	0.0398089	0.136752	0.0398724	0.0541401	0.0020202	0.114478	0.0399361	0.0508744	0.0557325	0.0508744	0.134907	0.139966	0.0499195	0.0508744	0.135135	0.0377734	0.0415335	0.0399361	0.0334928	0.115966	0.134907	0.135135	0.135987	0.10989	0.135135	0.132997	0.00317965	0.114478	0.039916	0.0508744	0.0015873	0.135135	0.138514	0.0399361	0.135135
0.130631	0.0740741	0.130573	0.128728	0	0.12989	0.131868	0	0.13302	0.130915	0	0.139932	0.130573	0	0	0.128125	0	0.128326	0.13522	0.109015	0.135703	0.128527	0.130298	0.133648	0.12989	0	0.00446429	0.133446	0.131661	0	0.116034	0.130159	0.128527	0.126761	0.136585	0	0	0.0727554	0.0619469	0	0.15832	0.126984	0.136585	0.114224	0.123631	0.127358	0	0.00451128	0.130159	0
0.165379	0.130971	0.0495495	0.0474074	0.123631	0.0416667	0.0445765	0.125	0.0353982	0.0341753	0.128247	0.0481541	0.036036	0.124019	0.128039	0.041543	0.130148	0.041543	0.0445104	0.0453649	0.11838	0.0416667	0.0340237	0.0266667	0.0339233	0.124019	0.128527	0.0396825	0.035503	0.123631	0.0397614	0.0436747	0.0416667	0.0385757	0.12069	0.123438	0.123631	0.130031	0.0991189	0.123824	0.135514	0.0494012	0.119122	0.0470348	0.0384047	0.0474777	0.123631	0.128571	0.0421687	0.124019
0.130631	0.0740741	0.130573	0.128728	0	0.12989	0.131868	0	0.13302	0.130915	0	0.139932	0.130573	0	0	0.128125	0	0.128326	0.13522	0.109015	0.135703	0.128527	0.130298	0.133648	0.12989	0	0.00446429	0.133446	0.131661	0	0.116034	0.130159	0.128527	0.126761	0.136585	0	0	0.0727554	0.0619469	0	0.15832	0.126984	0.136585	0.114224	0.123631	0.127358	0	0.00451128	0.130159	0
0.130827	0.0740741	0.130781	0.128931	0	0.12989	0.132075	0	0.133229	0.131122	0	0.139932	0.130781	0	0	0.128326	0	0.128527	0.13522	0.109015	0.135922	0.128527	0.130503	0.133648	0.12989	0	0.00447094	0.133446	0.131868	0	0.116034	0.130366	0.128728	0.126959	0.136808	0	0	0.0728682	0.0619469	0	0.158576	0.127186	0.136585	0.114224	0.123631	0.127358	0	0.00451807	0.130366	0
0.130631	0.0740741	0.130573	0.128728	0	0.12989	0.131868	0	0.13302	0.130915	0	0.139932	0.130573	0	0	0.128125	0	0.128326	0.13522	0.109015	0.135703	0.128527	0.130298	0.133648	0.12989	0	0.00446429	0.133446	0.131661	0	0.116034	0.130159	0.128527	0.126761	0.136585	0	0	0.0727554	0.0619469	0	0.15832	0.126984	0.136585	0.114224	0.123631	0.127358	0.00148148	0.00451128	0.130159	0
0.130631	0.0740741	0.130573	0.128728	0	0.12989	0.131868	0	0.13302	0.130915	0	0.139932	0.130573	0	0	0.128125	0	0.128326	0.13522	0.109015	0.135703	0.128527	0.130298	0.133648	0.12989	0	0.00446429	0.133446	0.131661	0	0.116034	0.130159	0.128527	0.126761	0.136585	0	0	0.0727554	0.0619469	0	0.15832	0.126984	0.136585	0.114224	0.123631	0.127358	0.00148148	0.00451128	0.130159	0
0.177316	0.161392	0.122029	0.13125	0.151858	0.117739	0.117555	0.153595	0.129283	0.126959	0.157718	0.12585	0.123613	0.15235	0.157191	0.117005	0.160136	0.117005	0.130094	0.114286	0.0432836	0.117739	0.124805	0.126761	0.126365	0.15235	0.153722	0.13468	0.126562	0.151858	0.108333	0.120827	0.117555	0.114241	0.0449775	0.151613	0.151858	0.160572	0.132287	0.152104	0.0133929	0.118483	0.0435435	0.109015	0.127925	0.119122	0.151613	0.154098	0.119048	0.15235
0.138241	0.0740741	0.13271	0.134579	0	0.13271	0.140187	0	0.140187	0.136449	0	0.141243	0.134579	0	0	0.130841	0	0.13271	0.142056	0.105769	0.1423	0.13271	0.136449	0.140187	0.136449	0	0.00531915	0.13271	0.136449	0	0.109557	0.13271	0.13271	0.13271	0.1423	0	0	0.0703704	0.0562061	0	0.161793	0.130841	0.1423	0.104738	0.13271	0.13271	0	0.00531915	0.13271	0
0.177885	0.160317	0.123613	0.132812	0.150729	0.11811	0.119122	0.151961	0.13125	0.128527	0.15604	0.127551	0.125198	0.150729	0.155518	0.117371	0.158433	0.117555	0.131661	0.114754	0.0419162	0.11811	0.126365	0.128728	0.128326	0.150729	0.152104	0.136364	0.128125	0.150729	0.108333	0.120827	0.117739	0.1146	0.0434783	0.150485	0.150729	0.158983	0.132287	0.150729	0.00896861	0.120063	0.042042	0.109474	0.12989	0.121069	0.150729	0.152459	0.119048	0.150729
0.131024	0.0743034	0.130159	0.128527	0	0.130298	0.131661	0	0.133438	0.130709	0	0.139932	0.130159	0	0	0.128527	0	0.128527	0.13522	0.109474	0.136143	0.128931	0.12989	0.134069	0.130298	0	0.00446429	0.133446	0.131661	0	0.116034	0.130159	0.128326	0.126959	0.136143	0	0	0.0727554	0.0619469	0	0.156704	0.126783	0.136585	0.114719	0.124019	0.12776	0	0.00451128	0.129747	0
0.131818	0.0746501	0.130781	0.129542	0	0.130915	0.132701	0	0.134281	0.131122	0	0.139932	0.130781	0	0	0.129338	0	0.129542	0.135861	0.110169	0.137031	0.129542	0.131122	0.134707	0.130915	0	0.00449102	0.133446	0.132492	0	0.116034	0.130366	0.129542	0.127962	0.13748	0	0	0.0714286	0.0619469	0	0.158238	0.127186	0.137255	0.115468	0.124606	0.128368	0	0.00451807	0.130366	0
0.130631	0.0740741	0.130573	0.128728	0.00148148	0.12989	0.131868	0	0.13302	0.130915	0	0.139932	0.130573	0.00148588	0	0.128125	0	0.128125	0.13522	0.109015	0.135703	0.128527	0.130298	0.133648	0.12989	0	0.00446429	0.133446	0.131661	0.00148148	0.116034	0.130159	0.128527	0.126761	0.136585	0	0	0.0727554	0.0619469	0	0.159677	0.126984	0.136585	0.114224	0.123631	0.127358	0	0.00451128	0.130159	0.00148588
0.133132	0.0762053	0.132166	0.130915	0.00149477	0.132492	0.134069	0.00149254	0.135647	0.132492	0.00153846	0.141638	0.132166	0.00149477	0.0015361	0.130709	0.00156006	0.130915	0.137441	0.110169	0.138436	0.131122	0.132492	0.136292	0.132492	0.00149701	0.00597907	0.135135	0.133858	0.00149477	0.116034	0.131746	0.130915	0.129338	0.138889	0.00149477	0.00149477	0.0728682	0.0619469	0.00149477	0.159609	0.128571	0.138889	0.115468	0.126183	0.129952	0.00149477	0.00601504	0.131746	0.00149477
0.16821	0.14	0.0538922	0.0532544	0.132812	0.0460624	0.0459941	0.134281	0.00737463	0.00593472	0.137987	0.0481541	0.0434132	0.133229	0.137318	0.0459259	0.140033	0.045858	0.0519288	0.0493097	0.121495	0.0460624	0.00294985	0.04	0.00589102	0.133229	0.137715	0.0396825	0.0014771	0.132812	0.0417495	0.0481203	0.0459259	0.0428994	0.123438	0.132605	0.132812	0.139104	0.110132	0.13302	0.139752	0.0538117	0.122257	0.0510204	0.0412979	0.0519288	0.132812	0.137876	0.0464768	0.133229
0.130827	0.0741886	0.130573	0.128931	0	0.130094	0.132075	0	0.133229	0.131122	0	0.140171	0.130781	0	0	0.128326	0	0.128527	0.135433	0.109015	0.135922	0.128728	0.130503	0.133858	0.130094	0	0.00447094	0.133446	0.131868	0	0.116034	0.130366	0.128728	0.126959	0.136585	0	0	0.0728682	0.0619469	0	0.158576	0.127186	0.136585	0.114471	0.123824	0.127358	0.00148368	0.00451807	0.130366	0
0.134052	0.0760697	0.130016	0.1312	0	0.133441	0.134615	0	0.136437	0.133655	0	0.143106	0.131833	0	0	0.13141	0	0.131621	0.138264	0.112311	0.139303	0.132045	0.1328	0.137097	0.133441	0	0.00456621	0.133446	0.134831	0	0.116279	0.132472	0.13141	0.130016	0.138843	0	0	0.0744849	0.0619469	0	0.160331	0.128824	0.139535	0.113839	0.12701	0.130016	0	0.00458716	0.132045	0
0.135053	0.00592593	0.132812	0.12943	0.0723077	0.129231	0.126543	0.0715397	0.136713	0.133127	0.0734824	0.140468	0.13125	0.0709877	0.0733652	0.128834	0.0745543	0.128834	0.137346	0.108163	0.154574	0.127889	0.134052	0.135802	0.133641	0.0709877	0.0738462	0.131012	0.135385	0.0723077	0.102881	0.127925	0.126348	0.12596	0.153968	0.0721966	0.0723077	0.00148588	0	0.0708783	0.162205	0.129283	0.153968	0.106918	0.124424	0.131173	0.0737327	0.0747664	0.127925	0.0709877
0.130631	0.0740741	0.130573	0.128728	0	0.12989	0.131868	0	0.13302	0.130915	0	0.139932	0.130573	0	0	0.128125	0	0.128326	0.13522	0.109015	0.135703	0.128527	0.130298	0.133648	0.12989	0	0.00446429	0.133446	0.131661	0	0.116034	0.130159	0.128527	0.126761	0.136585	0	0	0.0727554	0.0619469	0	0.15832	0.126984	0.136585	0.114224	0.123631	0.127358	0.00148148	0.00451128	0.130159	0
0.129376	0.00742942	0.128326	0.128086	0.0707692	0.123077	0.122102	0.0715397	0.130769	0.128682	0.0734824	0.135678	0.12989	0.0709877	0.0733652	0.122888	0.0745543	0.121352	0.132921	0.102249	0.150079	0.121726	0.12963	0.132921	0.127692	0.0710974	0.0740741	0.129353	0.130971	0.0707692	0.0967078	0.123245	0.121726	0.12	0.151033	0.0707692	0.0707692	0.00596125	0.00635593	0.0708783	0.160883	0.124805	0.151033	0.10084	0.121538	0.125193	0.0706605	0.074883	0.123245	0.0709877
0.132132	0.0756173	0.130573	0.128728	0.00148368	0.12989	0.131868	0.00149925	0.13302	0.130915	0.00153846	0.139932	0.130573	0.0014881	0.0015361	0.128125	0.00156006	0.128125	0.13522	0.109015	0.135703	0.128527	0.130298	0.133648	0.12989	0.00149031	0.00595238	0.133446	0.131661	0.00148368	0.116034	0.130159	0.128527	0.126761	0.136585	0.00148368	0.00148368	0.0743034	0.0641593	0.00148588	0.159677	0.126984	0.136585	0.114224	0.123631	0.127358	0.00148148	0.00601504	0.130159	0.0014881
0.131024	0.0743034	0.130573	0.128728	0	0.130298	0.131868	0	0.133438	0.130915	0	0.139932	0.130573	0	0	0.128527	0	0.128728	0.13522	0.109474	0.136143	0.128931	0.130298	0.134069	0.130298	0	0.00446429	0.133446	0.131661	0	0.116034	0.130159	0.128728	0.127159	0.136585	0	0	0.0727554	0.0619469	0	0.157212	0.126984	0.136585	0.114719	0.124019	0.12776	0	0.00451128	0.130159	0
0.131024	0.0743034	0.130573	0.128728	0	0.130298	0.131868	0	0.133438	0.130915	0	0.139932	0.130573	0	0	0.128527	0	0.128728	0.13522	0.109474	0.136143	0.128931	0.130298	0.134069	0.130298	0	0.00446429	0.133446	0.131661	0	0.116034	0.130159	0.128728	0.127159	0.136585	0	0	0.0727554	0.0619469	0	0.157212	0.126984	0.136585	0.114719	0.124019	0.12776	0	0.00451128	0.130159	0
0.131619	0.0746501	0.130573	0.129338	0	0.130915	0.132492	0	0.134069	0.130915	0	0.139932	0.130573	0	0	0.129134	0	0.129338	0.135861	0.110169	0.136808	0.129542	0.130915	0.134707	0.130915	0	0.0044843	0.133446	0.132283	0	0.116034	0.130159	0.129338	0.12776	0.137255	0	0	0.0713178	0.0619469	0	0.15798	0.126984	0.137255	0.115468	0.124606	0.128368	0	0.00451128	0.130159	0
0.135053	0.0780031	0.133758	0.131122	0.0029985	0.131329	0.135861	0.00596125	0.137658	0.134281	0.00308166	0.14359	0.133758	0.0029985	0.00306748	0.132701	0.003125	0.129542	0.139461	0.11465	0.137255	0.129952	0.134069	0.138315	0.134494	0.003003	0.00749625	0.136824	0.135861	0.0029985	0.120253	0.130573	0.129338	0.131122	0.137255	0.0029985	0.0029985	0.0746501	0.0663717	0.0029985	0.15798	0.130366	0.137705	0.115721	0.128165	0.131955	0.0029985	0.00754148	0.130159	0.0029985
0.131818	0.0747664	0.130159	0.129134	0	0.131122	0.132492	0.00148368	0.134281	0.130915	0	0.139932	0.130159	0	0	0.129338	0	0.129338	0.136076	0.110403	0.137031	0.129747	0.130709	0.134921	0.131122	0	0.00449102	0.133446	0.132492	0	0.116034	0.130159	0.129134	0.12776	0.137031	0	0	0.0714286	0.0619469	0	0.157724	0.126783	0.13748	0.115721	0.124803	0.128368	0	0.00451128	0.129747	0
0.130631	0.0740741	0.130573	0.128728	0	0.12989	0.131868	0	0.13302	0.130915	0	0.139932	0.130573	0	0	0.128125	0	0.128326	0.13522	0.109015	0.135703	0.128527	0.130298	0.133648	0.12989	0	0.00446429	0.133446	0.131661	0	0.116034	0.130159	0.128527	0.126761	0.136585	0	0	0.0727554	0.0619469	0	0.15832	0.126984	0.136585	0.114224	0.123631	0.127358	0.00148148	0.00451128	0.130159	0
0.130827	0.0740741	0.130781	0.128931	0	0.12989	0.132075	0	0.133229	0.131122	0	0.139932	0.130781	0	0	0.128326	0	0.128527	0.13522	0.109015	0.135922	0.128527	0.130503	0.133648	0.12989	0	0.00447094	0.133446	0.131868	0	0.116034	0.130366	0.128728	0.126959	0.136808	0	0	0.0728682	0.0619469	0	0.158576	0.127186	0.136585	0.114224	0.123631	0.127358	0	0.00451807	0.130366	0
0.165379	0.135593	0.0494753	0.0488166	0.12989	0.0416667	0.041543	0.131329	0.00294985	0.00148368	0.13474	0.0449438	0.0389805	0.130298	0.134304	0.041543	0.136738	0.0414815	0.0474777	0.0453649	0.119938	0.0416667	0.0014771	0.0355556	0.00147493	0.130298	0.134796	0.0365079	0.00295858	0.12989	0.0377734	0.0436747	0.0416048	0.0385757	0.122066	0.129688	0.12989	0.134675	0.105727	0.130094	0.138414	0.0493274	0.12069	0.0449898	0.0369276	0.0474777	0.12989	0.134921	0.0421053	0.130298
0.182692	0.160572	0.125397	0.13615	0.138211	0.122449	0.121069	0.139573	0.127925	0.125786	0.143098	0.132428	0.130366	0.138662	0.143098	0.123245	0.145051	0.122257	0.130094	0.123984	0.096823	0.122449	0.123631	0.123245	0.124805	0.138436	0.143322	0.142617	0.125196	0.138211	0.130977	0.125796	0.122642	0.123824	0.0986343	0.137987	0.138211	0.160256	0.141892	0.138436	0.113464	0.122029	0.0971168	0.125523	0.133956	0.121875	0.138211	0.143564	0.124204	0.138662
0.162791	0.132921	0.0015015	0.0548148	0.127159	0.0358209	0.0372578	0.128368	0.0503704	0.0491803	0.131494	0.0499195	0.0451807	0.127358	0.13128	0.0371471	0.133443	0.0357143	0.0505952	0.00197239	0.111111	0.0358209	0.0489614	0.0505201	0.0489614	0.127358	0.131868	0.0476948	0.0504451	0.127159	0.0377734	0.0377074	0.0357675	0.0297619	0.112853	0.126959	0.127159	0.131783	0.110132	0.127159	0.12989	0.00149701	0.11146	0.0409836	0.0459259	0	0.127159	0.131955	0.0361991	0.127358
0.168992	0.140432	0.0437406	0.0446429	0.133438	0.0373134	0.0358209	0.134707	0.0325926	0.0313433	0.137763	0.0402576	0.0361991	0.133858	0.137763	0.0402385	0.139803	0.0372578	0.0416667	0.0435644	0.120501	0.0373134	0.0312036	0.02526	0.0311111	0.133648	0.138365	0.0365079	0.0326895	0.133438	0.0378486	0.0393343	0.0373692	0.0372578	0.122835	0.133229	0.133438	0.139752	0.10989	0.133648	0.14241	0.0451128	0.121069	0.0451745	0.0355556	0.0431548	0.133438	0.138535	0.0378215	0.133858
0.180556	0.130769	0.0553064	0.00147493	0.126562	0.0475483	0.0474777	0.127962	0.0501475	0.0489614	0.13128	0.0577849	0.0434132	0.126959	0.130645	0.0488166	0.133224	0.0473373	0.0563798	0.0491159	0.123053	0.0475483	0.0486726	0.0488166	0.0487445	0.126959	0.131455	0.0190476	0.0502959	0.126562	0.0456349	0.0496241	0.0474074	0.0443787	0.124805	0.126365	0.126562	0.12983	0.103297	0.126761	0.13354	0.0552239	0.123824	0.0488798	0.019174	0.0532544	0.126562	0.131537	0.047976	0.126959
0.131024	0.0740741	0.13099	0.129134	0	0.130094	0.132283	0	0.133438	0.131329	0	0.139932	0.13099	0	0	0.128527	0	0.128728	0.135433	0.109015	0.136143	0.128728	0.130709	0.133648	0.130094	0	0.00447761	0.133446	0.132075	0	0.116034	0.130573	0.128931	0.127159	0.137031	0	0	0.0729814	0.0619469	0	0.158833	0.127389	0.136808	0.114224	0.123824	0.127559	0	0.00452489	0.130573	0
0.175439	0.156398	0.107765	0.120313	0.137097	0.10815	0.10832	0.138662	0.115265	0.11303	0.142379	0.113946	0.111111	0.13754	0.14214	0.109034	0.144558	0.107644	0.117555	0.095723	0.0134328	0.10815	0.110937	0.114241	0.112324	0.13754	0.142165	0.119529	0.1125	0.137097	0.0997921	0.111111	0.10815	0.10625	0.015015	0.136876	0.137097	0.155556	0.127517	0.137318	0.0491803	0.104265	0.0135135	0.10251	0.113885	0.104851	0.136876	0.14239	0.109524	0.13754
0.176	0.156646	0.114467	0.125196	0.135922	0.11303	0.11478	0.137255	0.123245	0.121069	0.14094	0.119048	0.119237	0.136364	0.14094	0.112324	0.143101	0.112676	0.122257	0.10387	0	0.11303	0.118936	0.121875	0.120125	0.136143	0.141005	0.126263	0.120501	0.135922	0.104167	0.116242	0.113208	0.109718	0.0015015	0.135703	0.135922	0.156051	0.127803	0.136143	0.0507463	0.110935	0	0.108787	0.119938	0.111111	0.135703	0.141215	0.11465	0.136364
0.133333	0.076324	0.131955	0.130915	0.00149701	0.132701	0.134069	0.00446429	0.135861	0.132492	0.00153846	0.140171	0.131955	0.00149701	0.00153139	0.130915	0.00156006	0.130915	0.137658	0.110403	0.138662	0.131329	0.132283	0.136508	0.132701	0.00149925	0.00598802	0.133446	0.134069	0.00149701	0.116279	0.131955	0.130709	0.129338	0.138662	0.00149701	0.00149701	0.0729814	0.0619469	0.00149701	0.15935	0.128571	0.139116	0.115721	0.126382	0.130159	0.00149701	0.0060241	0.131537	0.00149701
0.166667	0.138675	0.0508982	0.0502959	0.132605	0.0432191	0.0430267	0.130915	0.00443787	0.00296736	0.134522	0.046549	0.0404192	0.13125	0.133871	0.0430906	0.136513	0.0430267	0.0489614	0.0475248	0.120125	0.0432191	0	0.0371471	0.00295858	0.12989	0.134165	0.0380952	0.0014771	0.132605	0.0397614	0.0451128	0.0430267	0.0400593	0.121685	0.129688	0.12989	0.137134	0.10793	0.12989	0.136858	0.0508221	0.120501	0.0491803	0.0384615	0.0491071	0.131045	0.134281	0.0434783	0.132605
0.17619	0.1458	0.05	0.0545455	0.139871	0.0474006	0.0516717	0.140097	0.0500759	0.0484848	0.141234	0	0.0166415	0.139871	0.140549	0.0503049	0.143328	0.0472561	0.00151976	0.0470348	0.123596	0.0474006	0.0484115	0.0518293	0.0486322	0.140097	0.144462	0.0476948	0.0500759	0.139871	0.0439122	0.048855	0.0471842	0.0472561	0.125	0.139871	0.139871	0.14218	0.105727	0.139871	0.1424	0.0515933	0.123994	0.044586	0.0486322	0.0502283	0.139871	0.143087	0.0471842	0.139871
0.138486	0.077686	0.135906	0.135906	0	0.139496	0.141176	0	0.141176	0.137815	0	0.143106	0.136134	0	0	0.135906	0	0.138047	0.142857	0.113043	0.144348	0.138047	0.137815	0.143098	0.137815	0	0.00476948	0.133446	0.137815	0	0.116279	0.138047	0.138047	0.136364	0.144348	0	0	0.0743802	0.0619469	0	0.166957	0.134454	0.144348	0.114607	0.132773	0.135906	0	0.00476948	0.138047	0
0.166667	0.125839	0.039801	0.045677	0.128425	0	0.0328407	0.129758	0.0439739	0.0426929	0.13369	0.0461285	0.0431894	0.128866	0.13369	0.00974026	0.13369	0	0.0474632	0.0413386	0.108434	0	0.0424837	0.0439739	0.0422764	0.128645	0.132302	0.0389171	0.0424144	0.128425	0.00992063	0.00165017	0	0.00811688	0.110727	0.128205	0.128425	0.125212	0.105495	0.128645	0.123711	0.0396694	0.108997	0.00813008	0.038961	0.0375204	0.128205	0.133913	0	0.128866
0.13253	0.0772798	0.133758	0.132075	0.0014881	0.131868	0.13522	0.00150376	0.136364	0.134281	0.00153846	0.14359	0.133971	0.00149254	0.0015361	0.131455	0.00156006	0.131661	0.138583	0.113208	0.139159	0.130503	0.133648	0.137008	0.133229	0.00298507	0.00597015	0.135135	0.135008	0.0014881	0.118143	0.132166	0.130503	0.130094	0.139837	0.00297177	0.0014881	0.0745342	0.0619469	0.00149031	0.161812	0.130366	0.139837	0.11879	0.126959	0.130503	0.0014881	0.00603318	0.132166	0.00149254
0.169753	0.130971	0.0375375	0.0490342	0.129688	0	0.0328358	0.131122	0.0445104	0.0432836	0.134304	0.0468498	0.0451128	0.130094	0.133655	0.0118519	0.136289	0	0.0477612	0.0415842	0.115806	0	0.0430267	0.0432191	0.0430267	0.130298	0.133229	0.0413355	0.0445765	0.129688	0.00992063	0.00149925	0	0.00738552	0.117555	0.129688	0.129688	0.12983	0.105495	0.12989	0.131045	0.0375375	0.116535	0.00819672	0.0400593	0.0357675	0.129688	0.134707	0	0.130094
0.1776	0.158228	0.116057	0.126959	0.13754	0.1146	0.116352	0.138889	0.124805	0.122642	0.142617	0.120748	0.120827	0.137987	0.142617	0.114062	0.144804	0.11442	0.123824	0.106122	0.00149477	0.1146	0.120501	0.123631	0.121685	0.137763	0.142626	0.127946	0.122066	0.13754	0.10625	0.117834	0.11478	0.111285	0.00300752	0.137318	0.13754	0.157643	0.130045	0.137763	0.0508221	0.11252	0.0015015	0.111111	0.121685	0.112853	0.13754	0.142857	0.116242	0.137987
0.167183	0.12963	0.0422323	0.052161	0.128527	0.0133136	0.0374251	0.129952	0.0460624	0.0449102	0.133333	0.0516129	0.0483384	0.128931	0.134522	0.00442478	0.135314	0.0132743	0.0523169	0.0414201	0.109718	0.0133136	0.046131	0.0477612	0.0445765	0.128931	0.132075	0.0447284	0.046131	0.128527	0.00793651	0.0149701	0.014771	0.0117647	0.113386	0.128326	0.128527	0.128682	0.105495	0.128728	0.128326	0.0406627	0.11041	0.0183673	0.0430906	0.038806	0.128527	0.133545	0.0149477	0.128931
0.167183	0.138889	0.0524738	0.0518519	0.131661	0.0447094	0.0445765	0.133122	0.00590842	0.00445765	0.136364	0.0482315	0.041979	0.132075	0.135703	0.0445765	0.138386	0.0445104	0.0505201	0.0494071	0.120125	0.0447094	0.0014771	0.0385757	0.00443131	0.132075	0.136578	0.0396825	0.00296296	0.131661	0.0417495	0.0467572	0.0445765	0.041543	0.122066	0.131455	0.131661	0.137984	0.110132	0.131868	0.138414	0.0523952	0.120879	0.0491803	0.0399408	0.0505201	0.131661	0.136725	0.0451128	0.132075
0.16847	0.12943	0.037594	0.0490342	0.128326	0	0.0328358	0.129747	0.0445104	0.0432836	0.133333	0.0466989	0.0451807	0.128728	0.132686	0.0117994	0.135314	0	0.0477612	0.0414201	0.112676	0	0.0430267	0.0432191	0.0430267	0.128728	0.131868	0.0415335	0.0445765	0.128326	0.00992063	0.00149477	0	0.00735294	0.1146	0.128125	0.128326	0.128483	0.105495	0.128527	0.127925	0.0375375	0.113386	0.00814664	0.0400593	0.0357675	0.128326	0.133333	0	0.128728
0.131024	0.0743034	0.130159	0.128527	0	0.130298	0.131661	0	0.133438	0.130709	0	0.139932	0.130159	0	0	0.128527	0	0.128527	0.13522	0.109474	0.136143	0.128931	0.12989	0.134069	0.130298	0	0.00446429	0.133446	0.131661	0	0.116034	0.130159	0.128326	0.126959	0.136143	0	0	0.0727554	0.0619469	0	0.156704	0.126783	0.136585	0.114719	0.124019	0.12776	0	0.00451128	0.129747	0
0.177316	0.15981	0.123613	0.132812	0.150242	0.117739	0.119122	0.151961	0.130841	0.128527	0.15604	0.127551	0.125198	0.150729	0.155518	0.117005	0.158433	0.117188	0.131661	0.114286	0.0462687	0.117739	0.126365	0.128326	0.127925	0.150729	0.152104	0.136364	0.128125	0.150242	0.108333	0.120827	0.117555	0.114241	0.047976	0.15	0.150242	0.158983	0.134529	0.150485	0.0149031	0.120063	0.0465465	0.109015	0.129485	0.12069	0.150242	0.152459	0.119048	0.150729
0.130827	0.0740741	0.130781	0.128931	0	0.12989	0.132075	0	0.133229	0.131122	0	0.139932	0.130781	0	0	0.128326	0	0.128527	0.13522	0.109015	0.135922	0.128527	0.130503	0.133648	0.12989	0	0.00447094	0.133446	0.131868	0	0.116034	0.130366	0.128728	0.126959	0.136808	0	0	0.0728682	0.0619469	0	0.158576	0.127186	0.136585	0.114224	0.123631	0.127358	0	0.00451807	0.130366	0
0.138169	0.0805604	0.133452	0.129893	0.00170358	0.138544	0.139037	0.00170358	0.139037	0.135472	0.0017094	0.14082	0.130125	0.00170358	0.0017094	0.134752	0.0017094	0.137011	0.139037	0.11329	0.142329	0.137011	0.135472	0.141071	0.135472	0.00170358	0.00681431	0.128801	0.135472	0.00170358	0.116773	0.137011	0.137011	0.135231	0.142329	0.00170358	0.00170358	0.0770578	0.0619469	0.00170358	0.16451	0.131907	0.142329	0.114865	0.128342	0.133452	0.00170358	0.00681431	0.137011	0.00170358
0.162539	0.132716	0.00149925	0.0546529	0.126959	0.0357675	0.0372024	0.128165	0.0502959	0.0491071	0.131494	0.0498392	0.045045	0.127358	0.131068	0.037092	0.133443	0.0355556	0.0505952	0.00197239	0.110937	0.0357675	0.0488889	0.0504451	0.0488889	0.127358	0.131868	0.0476948	0.0504451	0.126959	0.0377734	0.0376506	0.0357143	0.0297177	0.112853	0.126761	0.126959	0.131783	0.110132	0.127159	0.132399	0.00149254	0.111635	0.0408998	0.045858	0	0.126761	0.131746	0.0360902	0.127358
[truncated: 61 more columns]

## Sheet: geo_NZ_Usnea
F5422	F5425	FAK1	FAK10	FAK2	FAK3	FAK4	FAK5	FAK7	FAK8	FANGU	FCILI	FCOR	FCORN	FDEN	FDH1	FGM1	FGP1	FGRAND	FGUN	FHar1	FIL1	FIN1	FINER	FINER2	FLB1	FLB2	FLees	FLEW	FLT1	FLT2	FLU1	FLU2	FLUK	FMAR1	FMAR2	FMAR3	FMAX1	FMAX2	FMAX3	FMIKE1	FMIKE2	FMON	FMS1	FMT2	FMT3	FN1	FN11	FN15	FN16
0	152166	886197	886197	1.20983e+06	886197	886197	1.25128e+06	1.25128e+06	886197	464631	1.18203e+06	1.1701e+06	464631	751945	942060	841721	937477	1.12111e+06	1.1886e+06	653266	932903	1.06784e+06	1.21442e+06	960576	848961	848961	894980	808866	1.02439e+06	1.02439e+06	946946	946946	942983	656976	661530	661530	248578	248578	248578	953658	944167	953685	1.17507e+06	1.00538e+06	1.00538e+06	636470	757386	757386	676642
152166	0	752706	752706	1.07481e+06	752706	752706	1.12083e+06	1.12083e+06	752706	336796	1.05016e+06	1.04735e+06	336796	620916	800247	712748	795641	996134	1.0697e+06	514912	791990	939651	1.07982e+06	817143	717212	717212	756901	671080	894740	894740	806452	806452	806301	509419	514091	514091	120270	120270	120270	810117	801814	811060	1.05818e+06	879209	879209	499779	622133	622133	534410
886197	752706	0	0	323745	0	0	368992	368992	0	715659	297598	315376	715659	135416	120729	62995.1	118891	258988	351695	240704	104441	194539	328229	152825	40903	40903	55277.4	93125.9	147118	147118	106563	106563	67316.9	293624	289051	289051	741388	741388	741388	150932	129192	137720	350292	147277	147277	253569	131148	131148	234746
886197	752706	0	0	323745	0	0	368992	368992	0	715659	297598	315376	715659	135416	120729	62995.1	118891	258988	351695	240704	104441	194539	328229	152825	40903	40903	55277.4	93125.9	147118	147118	106563	106563	67316.9	293624	289051	289051	741388	741388	741388	150932	129192	137720	350292	147277	147277	253569	131148	131148	234746
1.20983e+06	1.07481e+06	323745	323745	0	323745	323745	83759.2	83759.2	323745	1.00222e+06	55204.9	174844	1.00222e+06	458775	291913	373040	296239	163226	220692	560179	294557	168510	8377.47	289422	361964	361964	319646	404379	197561	197561	279002	279002	268930	590366	585422	585422	1.05627e+06	1.05627e+06	1.05627e+06	296302	294063	287885	243792	232253	232253	575055	452925	452925	545691
886197	752706	0	0	323745	0	0	368992	368992	0	715659	297598	315376	715659	135416	120729	62995.1	118891	258988	351695	240704	104441	194539	328229	152825	40903	40903	55277.4	93125.9	147118	147118	106563	106563	67316.9	293624	289051	289051	741388	741388	741388	150932	129192	137720	350292	147277	147277	253569	131148	131148	234746
886197	752706	0	0	323745	0	0	368992	368992	0	715659	297598	315376	715659	135416	120729	62995.1	118891	258988	351695	240704	104441	194539	328229	152825	40903	40903	55277.4	93125.9	147118	147118	106563	106563	67316.9	293624	289051	289051	741388	741388	741388	150932	129192	137720	350292	147277	147277	253569	131148	131148	234746
1.25128e+06	1.12083e+06	368992	368992	83759.2	368992	368992	0	0	368992	1.06749e+06	73108.3	130116	1.06749e+06	500133	358954	409556	362982	147477	163917	609551	358997	184986	75418.3	361115	403613	403613	375536	456568	226895	226895	343520	343520	323561	650212	645330	645330	1.10966e+06	1.10966e+06	1.10966e+06	367640	362376	357488	189889	250114	250114	622511	500140	500140	599936
1.25128e+06	1.12083e+06	368992	368992	83759.2	368992	368992	0	0	368992	1.06749e+06	73108.3	130116	1.06749e+06	500133	358954	409556	362982	147477	163917	609551	358997	184986	75418.3	361115	403613	403613	375536	456568	226895	226895	343520	343520	323561	650212	645330	645330	1.10966e+06	1.10966e+06	1.10966e+06	367640	362376	357488	189889	250114	250114	622511	500140	500140	599936
886197	752706	0	0	323745	0	0	368992	368992	0	715659	297598	315376	715659	135416	120729	62995.1	118891	258988	351695	240704	104441	194539	328229	152825	40903	40903	55277.4	93125.9	147118	147118	106563	106563	67316.9	293624	289051	289051	741388	741388	741388	150932	129192	137720	350292	147277	147277	253569	131148	131148	234746
464631	336796	715659	715659	1.00222e+06	715659	715659	1.06749e+06	1.06749e+06	715659	0	994497	1.03096e+06	0	615332	710405	702124	706136	974337	1.0666e+06	494322	708878	908568	1.00908e+06	714413	693240	693240	694915	622540	860972	860972	724433	724433	746480	422083	426710	426710	218998	218998	218998	707318	708176	714611	1.0631e+06	861973	861973	492425	595563	595563	484607
1.18203e+06	1.05016e+06	297598	297598	55204.9	297598	297598	73108.3	73108.3	297598	994497	0	122069	994497	430186	286712	340895	290662	108320	170139	537738	286278	122701	52136	290344	333289	333289	302528	384057	159376	159376	270849	270849	250573	577124	572239	572239	1.03735e+06	1.03735e+06	1.03735e+06	296688	290438	285955	191828	188392	188392	551135	428638	428638	527286
1.1701e+06	1.04735e+06	315376	315376	174844	315376	315376	130116	130116	315376	1.03096e+06	122069	0	1.03096e+06	431427	348895	338622	351851	57044.7	50898.5	549754	343039	124385	169608	362375	341111	341111	340438	408449	171136	171136	329312	329312	291723	608873	604258	604258	1.04855e+06	1.04855e+06	1.04855e+06	367395	355009	353724	69929.1	171276	171276	559078	440934	440934	549170
464631	336796	715659	715659	1.00222e+06	715659	715659	1.06749e+06	1.06749e+06	715659	0	994497	1.03096e+06	0	615332	710405	702124	706136	974337	1.0666e+06	494322	708878	908568	1.00908e+06	714413	693240	693240	694915	622540	860972	860972	724433	724433	746480	422083	426710	426710	218998	218998	218998	707318	708176	714611	1.0631e+06	861973	861973	492425	595563	595563	484607
751945	620916	135416	135416	458775	135416	135416	500133	500133	135416	615332	430186	431427	615332	0	223139	92884.8	219339	377850	460085	121620	208815	319047	463048	252016	97031.7	97031.7	158406	86186.9	273825	273825	218665	218665	197877	207213	203865	203865	617125	617125	617125	247083	229073	239416	453146	260636	260636	128127	39463.1	39463.1	135704
942060	800247	120729	120729	291913	120729	120729	358954	358954	120729	710405	286712	348895	710405	223139	0	180624	4611.64	293400	394747	290283	16326.5	227103	298695	32143	153602	153602	69653.7	141850	186157	186157	20972	20972	73178	301259	296298	296298	771238	771238	771238	30530.1	8836.54	17271.6	401192	212579	212579	308944	198785	198785	265875
841721	712748	62995.1	62995.1	373040	62995.1	62995.1	409556	409556	62995.1	702124	340895	338622	702124	92884.8	180624	0	178218	284974	368198	212131	164340	226912	376692	212699	28119.7	28119.7	111522	98779	182676	182676	168310	168310	129817	284923	280876	280876	709966	709966	709966	210014	188676	197867	362297	167751	167751	220522	106633	106633	217726
937477	795641	118891	118891	296239	118891	118891	362982	362982	118891	706136	290662	351851	706136	219339	4611.64	178218	0	296212	397485	285761	14723.2	229742	302994	34549.2	151021	151021	66930.9	137683	188341	188341	22908.3	22908.3	73712.9	296708	291748	291748	766650	766650	766650	32042.1	10465.2	20302.5	403686	214020	214020	304458	194641	194641	261272
1.12111e+06	996134	258988	258988	163226	258988	258988	147477	147477	258988	974337	108320	57044.7	974337	377850	293400	284974	296212	0	101537	494998	286977	67469.1	160451	308261	285936	285936	283399	351953	114098	114098	273529	273529	234855	552265	547628	547628	994740	994740	994740	313002	299780	298976	111477	117257	117257	504949	385750	385750	493249
1.1886e+06	1.0697e+06	351695	351695	220692	351695	351695	163917	163917	351695	1.0666e+06	170139	50898.5	1.0666e+06	460085	394747	368198	397485	101537	0	580327	387949	167888	214722	409776	373840	373840	381339	444647	212436	212436	374734	374734	334379	644968	640464	640464	1.07594e+06	1.07594e+06	1.07594e+06	414537	401221	400503	26503	204680	204680	588211	473016	473016	582848
653266	514912	240704	240704	560179	240704	240704	609551	609551	240704	494322	537738	549754	494322	121620	290283	212131	285761	494998	580327	0	280214	433391	565354	311600	209186	209186	242127	156178	386661	386661	293944	293944	291431	105627	104299	104299	500866	500866	500866	305042	293188	303095	574151	378478	378478	21657.1	109826	109826	44499.4
932903	791990	104441	104441	294557	104441	104441	358997	358997	104441	708878	286278	343039	708878	208815	16326.5	164340	14723.2	286977	387949	280214	0	220062	301062	48469.5	137396	137396	53623.7	129166	177495	177495	15578.1	15578.1	60150.9	296375	291417	291417	765174	765174	765174	46580.9	24779.8	33528.3	393438	201531	201531	298384	185845	185845	257676
1.06784e+06	939651	194539	194539	168510	194539	194539	184986	184986	194539	908568	122701	124385	908568	319047	227103	226912	229742	67469.1	167888	433391	220062	0	169107	243650	224430	224430	216183	286884	47625.4	47625.4	206938	206938	167386	486666	481978	481978	934110	934110	934110	248010	233785	233581	174398	65840.6	65840.6	444503	323637	323637	429284
1.21442e+06	1.07982e+06	328229	328229	8377.47	328229	328229	75418.3	75418.3	328229	1.00908e+06	52136	169608	1.00908e+06	463048	298695	376692	302994	160451	214722	565354	301062	169107	0	296699	366137	366137	325264	409716	199828	199828	285494	285494	274316	596609	591669	591669	1.062e+06	1.062e+06	1.062e+06	303547	300984	294938	238156	233486	233486	580044	457796	457796	551350
960576	817143	152825	152825	289422	152825	152825	361115	361115	152825	714413	290344	362375	714413	252016	32143	212699	34549.2	308261	409776	311600	48469.5	243650	296699	0	185561	185561	101480	168623	206009	206009	48872	48872	101681	313073	308142	308142	783957	783957	783957	7224.63	24090.5	15190.9	417974	236177	236177	331046	225505	225505	284009
848961	717212	40903	40903	361964	40903	40903	403613	403613	40903	693240	333289	341111	693240	97031.7	153602	28119.7	151021	285936	373840	209186	137396	224430	366137	185561	0	0	84120.9	78036.7	178183	178183	142283	142283	107853	272983	268689	268689	709701	709701	709701	182643	161486	170872	369870	170034	170034	220101	99839	99839	209018
848961	717212	40903	40903	361964	40903	40903	403613	403613	40903	693240	333289	341111	693240	97031.7	153602	28119.7	151021	285936	373840	209186	137396	224430	366137	185561	0	0	84120.9	78036.7	178183	178183	142283	142283	107853	272983	268689	268689	709701	709701	709701	182643	161486	170872	369870	170034	170034	220101	99839	99839	209018
894980	756901	55277.4	55277.4	319646	55277.4	55277.4	375536	375536	55277.4	694915	302528	340438	694915	158406	69653.7	111522	66930.9	283399	381339	242127	53623.7	216183	325264	101480	84120.9	84120.9	0	86113.9	169416	169416	60815.4	60815.4	51991.6	274954	270106	270106	736759	736759	736759	98535.4	77392.9	86915.2	383232	182225	182225	258518	139971	139971	226089
808866	671080	93125.9	93125.9	404379	93125.9	93125.9	456568	456568	93125.9	622540	384057	408449	622540	86186.9	141850	98779	137683	351953	444647	156178	129166	286884	409716	168623	78036.7	78036.7	86113.9	0	239284	239284	141307	141307	135454	200498	195931	195931	653356	653356	653356	163178	146740	157113	442654	240031	240031	172407	56980	56980	143512
1.02439e+06	894740	147118	147118	197561	147118	147118	226895	226895	147118	860972	159376	171136	860972	273825	186157	182676	188341	114098	212436	386661	177495	47625.4	199828	206009	178183	178183	169416	239284	0	0	165440	165440	122019	439047	434362	434362	887508	887508	887508	209605	193478	194558	216256	43661.6	43661.6	398227	276841	276841	381832
1.02439e+06	894740	147118	147118	197561	147118	147118	226895	226895	147118	860972	159376	171136	860972	273825	186157	182676	188341	114098	212436	386661	177495	47625.4	199828	206009	178183	178183	169416	239284	0	0	165440	165440	122019	439047	434362	434362	887508	887508	887508	209605	193478	194558	216256	43661.6	43661.6	398227	276841	276841	381832
946946	806452	106563	106563	279002	106563	106563	343520	343520	106563	724433	270849	329312	724433	218665	20972	168310	22908.3	273529	374734	293944	15578.1	206938	285494	48872	142283	142283	60815.4	141307	165440	165440	0	0	53115.9	311806	306851	306851	780337	780337	780337	49289.6	29153.3	33999.8	380807	191616	191616	311805	197510	197510	272300
946946	806452	106563	106563	279002	106563	106563	343520	343520	106563	724433	270849	329312	724433	218665	20972	168310	22908.3	273529	374734	293944	15578.1	206938	285494	48872	142283	142283	60815.4	141307	165440	165440	0	0	53115.9	311806	306851	306851	780337	780337	780337	49289.6	29153.3	33999.8	380807	191616	191616	311805	197510	197510	272300
942983	806301	67316.9	67316.9	268930	67316.9	67316.9	323561	323561	67316.9	746480	250573	291723	746480	197877	73178	129817	73712.9	234855	334379	291431	60150.9	167386	274316	101681	107853	107853	51991.6	135454	122019	122019	53115.9	53115.9	0	326917	322063	322063	788061	788061	788061	102405	81841	87050.6	338037	142126	142126	306866	185768	185768	277413
656976	509419	293624	293624	590366	293624	293624	650212	650212	293624	422083	577124	608873	422083	207213	301259	284923	296708	552265	644968	105627	296375	486666	596609	313073	272983	272983	274954	200498	439047	439047	311806	311806	326917	0	4961.18	4961.18	470884	470884	470884	305877	301066	309297	642313	440289	440289	119627	179304	179304	72268.4
661530	514091	289051	289051	585422	289051	289051	645330	645330	289051	426710	572239	604258	426710	203865	296298	280876	291748	547628	640464	104299	291417	481978	591669	308142	268689	268689	270106	195931	434362	434362	306851	306851	322063	4961.18	0	0	475814	475814	475814	300948	296109	304346	637899	435790	435790	119004	175462	175462	69451.7
661530	514091	289051	289051	585422	289051	289051	645330	645330	289051	426710	572239	604258	426710	203865	296298	280876	291748	547628	640464	104299	291417	481978	591669	308142	268689	268689	270106	195931	434362	434362	306851	306851	322063	4961.18	0	0	475814	475814	475814	300948	296109	304346	637899	435790	435790	119004	175462	175462	69451.7
248578	120270	741388	741388	1.05627e+06	741388	741388	1.10966e+06	1.10966e+06	741388	218998	1.03735e+06	1.04855e+06	218998	617125	771238	709966	766650	994740	1.07594e+06	500866	765174	934110	1.062e+06	783957	709701	709701	736759	653356	887508	887508	780337	780337	788061	470884	475814	475814	0	0	0	776761	771501	779955	1.06717e+06	877651	877651	489836	610691	610691	510684
248578	120270	741388	741388	1.05627e+06	741388	741388	1.10966e+06	1.10966e+06	741388	218998	1.03735e+06	1.04855e+06	218998	617125	771238	709966	766650	994740	1.07594e+06	500866	765174	934110	1.062e+06	783957	709701	709701	736759	653356	887508	887508	780337	780337	788061	470884	475814	475814	0	0	0	776761	771501	779955	1.06717e+06	877651	877651	489836	610691	610691	510684
248578	120270	741388	741388	1.05627e+06	741388	741388	1.10966e+06	1.10966e+06	741388	218998	1.03735e+06	1.04855e+06	218998	617125	771238	709966	766650	994740	1.07594e+06	500866	765174	934110	1.062e+06	783957	709701	709701	736759	653356	887508	887508	780337	780337	788061	470884	475814	475814	0	0	0	776761	771501	779955	1.06717e+06	877651	877651	489836	610691	610691	510684
953658	810117	150932	150932	296302	150932	150932	367640	367640	150932	707318	296688	367395	707318	247083	30530.1	210014	32042.1	313002	414537	305042	46580.9	248010	303547	7224.63	182643	182643	98535.4	163178	209605	209605	49289.6	49289.6	102405	305877	300948	300948	776761	776761	776761	0	21812.2	15564.4	422397	238835	238835	324580	219962	219962	277139
944167	801814	129192	129192	294063	129192	129192	362376	362376	129192	708176	290438	355009	708176	229073	8836.54	188676	10465.2	299780	401221	293188	24779.8	233785	300984	24090.5	161486	161486	77392.9	146740	193478	193478	29153.3	29153.3	81841	301066	296109	296109	771501	771501	771501	21812.2	0	10384.6	408037	220632	220632	312144	203719	203719	267655
953685	811060	137720	137720	287885	137720	137720	357488	357488	137720	714611	285955	353724	714611	239416	17271.6	197867	20302.5	298976	400503	303095	33528.3	233581	294938	15190.9	170872	170872	86915.2	157113	194558	194558	33999.8	33999.8	87050.6	309297	304346	304346	779955	779955	779955	15564.4	10384.6	0	407975	223360	223360	322151	214092	214092	277086
1.17507e+06	1.05818e+06	350292	350292	243792	350292	350292	189889	189889	350292	1.0631e+06	191828	69929.1	1.0631e+06	453146	401192	362297	403686	111477	26503	574151	393438	174398	238156	417974	369870	369870	383232	442654	216256	216256	380807	380807	338037	642313	637899	637899	1.06717e+06	1.06717e+06	1.06717e+06	422397	408037	407975	0	203130	203130	581137	468135	468135	578663
1.00538e+06	879209	147277	147277	232253	147277	147277	250114	250114	147277	861973	188392	171276	861973	260636	212579	167751	214020	117257	204680	378478	201531	65840.6	233486	236177	170034	170034	182225	240031	43661.6	43661.6	191616	191616	142126	440289	435790	435790	877651	877651	877651	238835	220632	223360	203130	0	0	387962	269779	269779	378694
1.00538e+06	879209	147277	147277	232253	147277	147277	250114	250114	147277	861973	188392	171276	861973	260636	212579	167751	214020	117257	204680	378478	201531	65840.6	233486	236177	170034	170034	182225	240031	43661.6	43661.6	191616	191616	142126	440289	435790	435790	877651	877651	877651	238835	220632	223360	203130	0	0	387962	269779	269779	378694
636470	499779	253569	253569	575055	253569	253569	622511	622511	253569	492425	551135	559078	492425	128127	308944	220522	304458	504949	588211	21657.1	298384	444503	580044	331046	220101	220101	258518	172407	398227	398227	311805	311805	306866	119627	119004	119004	489836	489836	489836	324580	312144	322151	581137	387962	387962	0	122521	122521	65143.1
757386	622133	131148	131148	452925	131148	131148	500140	500140	131148	595563	428638	440934	595563	39463.1	198785	106633	194641	385750	473016	109826	185845	323637	457796	225505	99839	99839	139971	56980	276841	276841	197510	197510	185768	179304	175462	175462	610691	610691	610691	219962	203719	214092	468135	269779	269779	122521	0	0	111093
757386	622133	131148	131148	452925	131148	131148	500140	500140	131148	595563	428638	440934	595563	39463.1	198785	106633	194641	385750	473016	109826	185845	323637	457796	225505	99839	99839	139971	56980	276841	276841	197510	197510	185768	179304	175462	175462	610691	610691	610691	219962	203719	214092	468135	269779	269779	122521	0	0	111093
676642	534410	234746	234746	545691	234746	234746	599936	599936	234746	484607	527286	549170	484607	135704	265875	217726	261272	493249	582848	44499.4	257676	429284	551350	284009	209018	209018	226089	143512	381832	381832	272300	272300	277413	72268.4	69451.7	69451.7	510684	510684	510684	277139	267655	277086	578663	378694	378694	65143.1	111093	111093	0
676642	534410	234746	234746	545691	234746	234746	599936	599936	234746	484607	527286	549170	484607	135704	265875	217726	261272	493249	582848	44499.4	257676	429284	551350	284009	209018	209018	226089	143512	381832	381832	272300	272300	277413	72268.4	69451.7	69451.7	510684	510684	510684	277139	267655	277086	578663	378694	378694	65143.1	111093	111093	0
636470	499779	253569	253569	575055	253569	253569	622511	622511	253569	492425	551135	559078	492425	128127	308944	220522	304458	504949	588211	21657.1	298384	444503	580044	331046	220101	220101	258518	172407	398227	398227	311805	311805	306866	119627	119004	119004	489836	489836	489836	324580	312144	322151	581137	387962	387962	0	122521	122521	65143.1
676642	534410	234746	234746	545691	234746	234746	599936	599936	234746	484607	527286	549170	484607	135704	265875	217726	261272	493249	582848	44499.4	257676	429284	551350	284009	209018	209018	226089	143512	381832	381832	272300	272300	277413	72268.4	69451.7	69451.7	510684	510684	510684	277139	267655	277086	578663	378694	378694	65143.1	111093	111093	0
676642	534410	234746	234746	545691	234746	234746	599936	599936	234746	484607	527286	549170	484607	135704	265875	217726	261272	493249	582848	44499.4	257676	429284	551350	284009	209018	209018	226089	143512	381832	381832	272300	272300	277413	72268.4	69451.7	69451.7	510684	510684	510684	277139	267655	277086	578663	378694	378694	65143.1	111093	111093	0
636470	499779	253569	253569	575055	253569	253569	622511	622511	253569	492425	551135	559078	492425	128127	308944	220522	304458	504949	588211	21657.1	298384	444503	580044	331046	220101	220101	258518	172407	398227	398227	311805	311805	306866	119627	119004	119004	489836	489836	489836	324580	312144	322151	581137	387962	387962	0	122521	122521	65143.1
791012	655015	100295	100295	419809	100295	100295	468633	468633	100295	618904	396728	413825	618904	60236.1	165883	88829.3	161850	357976	447821	141017	152490	294494	424813	193533	74564	74564	105838	25952.1	247244	247244	163775	163775	151979	198432	194158	194158	641252	641252	641252	188278	171200	181584	444296	243435	243435	155245	34143.8	34143.8	135349
0	152166	886197	886197	1.20983e+06	886197	886197	1.25128e+06	1.25128e+06	886197	464631	1.18203e+06	1.1701e+06	464631	751945	942060	841721	937477	1.12111e+06	1.1886e+06	653266	932903	1.06784e+06	1.21442e+06	960576	848961	848961	894980	808866	1.02439e+06	1.02439e+06	946946	946946	942983	656976	661530	661530	248578	248578	248578	953658	944167	953685	1.17507e+06	1.00538e+06	1.00538e+06	636470	757386	757386	676642
819674	681830	84701.2	84701.2	393743	84701.2	84701.2	446353	446353	84701.2	631327	373768	399639	631327	94101.2	131800	96518.8	127694	343021	436395	166942	118837	277630	399112	159101	73659.9	73659.9	75306.3	10809.6	230008	230008	130765	130765	124813	209246	204620	204620	663736	663736	663736	153814	136911	147294	434836	231939	231939	183217	67031.9	67031.9	153600
256871	110812	697538	697538	1.01422e+06	697538	697538	1.06624e+06	1.06624e+06	697538	231015	994169	1.00313e+06	231015	571827	731089	664711	726488	949643	1.0299e+06	456838	724498	889578	1.0198e+06	744867	665158	665158	694570	610493	843193	843193	739530	739530	745586	432184	437069	437069	48170.8	48170.8	48170.8	737701	731668	740334	1.0208e+06	832458	832458	445080	566573	566573	468573
449175	302560	461705	461705	778979	461705	461705	830367	830367	461705	312956	758321	769073	312956	337763	498961	430461	494350	714990	797505	221038	491413	654186	784450	514941	429779	429779	459422	374856	607612	607612	506181	506181	510140	207815	212357	212357	279924	279924	279924	507879	500174	509249	789622	598002	598002	210046	330838	330838	234033
439188	288124	499804	499804	811829	499804	499804	866669	866669	499804	257275	794070	811013	257275	381355	526511	473176	521919	756107	841291	261275	520364	693794	817648	539779	470175	470175	492578	410110	646700	646700	535528	535528	544112	227001	231887	231887	244810	244810	244810	532604	526887	535443	834467	639738	639738	253340	370400	370400	266795
505717	354516	527146	527146	819901	527146	527146	882597	882597	527146	189017	809497	842520	189017	427071	528246	513182	523848	786030	877730	306726	525447	720601	826486	535092	504249	504249	508268	434085	672978	672978	541022	541022	560098	233962	238686	238686	275216	275216	275216	527898	526747	533876	874103	673162	673162	306406	406592	406592	295600
496141	346926	562997	562997	853589	562997	562997	917104	917104	562997	152798	844025	878345	152798	463543	561741	549563	557380	821790	913808	343157	559355	756202	860259	567701	540454	540454	543302	469897	708587	708587	574933	574933	595047	269552	274226	274226	258008	258008	258008	560531	560007	566923	910322	709198	709198	342640	442957	442957	331931
663513	512562	345778	345778	624126	345778	345778	689200	689200	345778	378399	616265	658255	378399	273451	332214	345285	327903	601259	696910	175521	330479	534476	630897	337837	330300	330300	318784	254065	487201	487201	346035	346035	369688	70013.4	71950.4	71950.4	458131	458131	458131	330660	330266	337068	696068	492992	492992	188551	242423	242423	141048
446105	295570	567108	567108	867807	567108	567108	927967	927967	567108	163224	854896	881846	163224	458435	577233	547732	572753	825881	915033	336817	573369	761532	874156	586016	541322	541322	552513	474751	713972	713972	588888	588888	604504	277840	282748	282748	214622	214622	214622	578795	576298	583887	909987	711250	711250	332880	442041	442041	332676
691433	540758	325030	325030	597239	325030	325030	663330	663330	325030	404986	590519	635452	404986	262194	305452	328739	301205	578412	675027	174610	304352	511351	604102	310048	312094	312094	295228	234770	464317	464317	319862	319862	345528	71447.7	71387.1	71387.1	487316	487316	487316	302897	303197	309734	674950	471835	471835	190239	228775	228775	135507
658132	507335	344631	344631	625434	344631	344631	689950	689950	344631	377539	616965	657696	377539	269867	333543	342902	329198	600729	696008	170192	331471	534069	632151	339804	328389	328389	318655	252567	486720	486720	347040	347040	369764	65002	67269.2	67269.2	454063	454063	454063	332612	331772	338733	694903	491896	491896	182807	239436	239436	136644
676490	526232	322701	322701	601997	322701	322701	666592	666592	322701	400907	593621	635128	400907	252733	310106	322921	305761	578134	673785	159773	308054	511364	608715	316497	307565	307565	295727	231120	464080	464080	323622	323622	346701	54932.5	55573.5	55573.5	475546	475546	475546	309300	308350	315337	672985	469897	469897	174488	220810	220810	122556
676490	526232	322701	322701	601997	322701	322701	666592	666592	322701	400907	593621	635128	400907	252733	310106	322921	305761	578134	673785	159773	308054	511364	608715	316497	307565	307565	295727	231120	464080	464080	323622	323622	346701	54932.5	55573.5	55573.5	475546	475546	475546	309300	308350	315337	672985	469897	469897	174488	220810	220810	122556
248578	120270	741388	741388	1.05627e+06	741388	741388	1.10966e+06	1.10966e+06	741388	218998	1.03735e+06	1.04855e+06	218998	617125	771238	709966	766650	994740	1.07594e+06	500866	765174	934110	1.062e+06	783957	709701	709701	736759	653356	887508	887508	780337	780337	788061	470884	475814	475814	0	0	0	776761	771501	779955	1.06717e+06	877651	877651	489836	610691	610691	510684
648765	496678	401106	401106	672396	401106	401106	739532	739532	401106	330515	666834	712345	330515	329175	381057	401642	376889	655309	751679	226666	380560	588285	679379	383984	386451	386451	372186	309895	541211	541211	396016	396016	422481	123208	125954	125954	430811	430811	430811	376911	378417	384540	751289	548161	548161	237412	298677	298677	195388
233681	117919	766100	766100	1.08127e+06	766100	766100	1.13447e+06	1.13447e+06	766100	231058	1.06221e+06	1.07281e+06	231058	641412	796352	734276	791763	1.01912e+06	1.09992e+06	525514	790269	958663	1.08699e+06	809081	734239	734239	761737	678240	912117	912117	805426	805426	813007	496008	500939	500939	25125	25125	25125	801885	796622	805078	1.09097e+06	901992	901992	514289	635331	635331	535653
681608	530848	331834	331834	606414	331834	331834	672118	672118	331834	395854	599256	643087	395854	265453	314555	333986	310281	586057	682325	174003	313204	519092	613242	319562	317944	317944	303083	240970	471960	471960	328735	328735	353629	69206.9	69848.1	69848.1	477153	477153	477153	312400	312420	319065	681966	478836	478836	188774	232865	232865	136387
1.02827e+06	897252	146372	146372	188421	146372	146372	223574	223574	146372	857032	153873	177982	857032	276645	174333	187050	176786	121179	221444	386987	166680	53741.6	191281	192646	180040	180040	163192	236962	16926.4	16926.4	153904	153904	113747	435572	430828	430828	887751	887751	887751	196566	181316	181765	226903	60216.9	60216.9	399330	277255	277255	380215
699989	553349	253139	253139	545076	253139	253139	605758	605758	253139	464173	532650	567523	464173	181214	255564	250445	251019	510705	604824	104532	250861	444565	551383	267432	235804	235804	231097	160490	397017	397017	266326	266326	282925	45734.7	40780.7	40780.7	516541	516541	516541	260243	255334	263566	603133	400363	400363	123928	148292	148292	60696.2
402317	260332	652326	652326	952837	652326	652326	1.01333e+06	1.01333e+06	652326	101235	940255	966864	101235	541934	661930	631952	657471	910996	999642	420391	658323	846795	959232	670060	626116	626116	637904	560075	799252	799252	673859	673859	689894	363152	368050	368050	155776	155776	155776	662847	660830	668273	994246	796115	796115	415322	526637	526637	417747
189580	42151.9	734018	734018	1.05447e+06	734018	734018	1.10288e+06	1.10288e+06	734018	295165	1.03159e+06	1.03334e+06	295165	604204	776242	696700	771630	981184	1.05742e+06	494393	768619	923243	1.05971e+06	791947	699639	699639	735465	650128	877698	877698	783325	783325	785578	481647	486416	486416	81160.3	81160.3	81160.3	784856	777426	786461	1.04681e+06	863990	863990	480458	602964	602964	511042
465509	337910	716810	716810	1.00318e+06	716810	716810	1.06851e+06	1.06851e+06	716810	1511	995519	1.0321e+06	1511	616606	711375	703355	707108	975473	1.06777e+06	495614	709874	909688	1.01005e+06	715330	694438	694438	695992	623689	862094	862094	725428	725428	747547	423226	427848	427848	220018	220018	220018	708238	709132	715554	1.0643e+06	863144	863144	493750	596790	596790	485825
193187	46011.3	732215	732215	1.05249e+06	732215	732215	1.10111e+06	1.10111e+06	732215	291396	1.02977e+06	1.03193e+06	291396	602604	773948	695144	769336	979698	1.05617e+06	492466	766384	921629	1.05775e+06	789543	697943	697943	733410	648129	876030	876030	781111	781111	783582	479048	483824	483824	77837.5	77837.5	77837.5	782447	775097	784111	1.04565e+06	862490	862490	478647	601137	601137	508846
197935	62470.5	746297	746297	1.06538e+06	746297	746297	1.11529e+06	1.11529e+06	746297	275749	1.04366e+06	1.04812e+06	275749	617901	784837	710637	780228	995470	1.07313e+06	505962	777688	936722	1.07077e+06	799628	712658	712658	745938	661059	890835	890835	792552	792552	796468	487868	492703	492703	57857.5	57857.5	57857.5	792496	785737	794601	1.06302e+06	878217	878217	492847	615149	615149	520597
691433	540758	325030	325030	597239	325030	325030	663330	663330	325030	404986	590519	635452	404986	262194	305452	328739	301205	578412	675027	174610	304352	511351	604102	310048	312094	312094	295228	234770	464317	464317	319862	319862	345528	71447.7	71387.1	71387.1	487316	487316	487316	302897	303197	309734	674950	471835	471835	190239	228775	228775	135507
657611	506815	344897	344897	625838	344897	344897	690325	690325	344897	377164	617338	657997	377164	269952	333949	343082	329603	601032	696288	170108	331860	534379	632552	340239	328604	328604	318984	252812	487026	487026	347430	347430	370104	64966.8	67268.6	67268.6	453560	453560	453560	333046	332186	339154	695166	492164	492164	182672	239571	239571	136660
411392	260861	517158	517158	831947	517158	517158	885159	885159	517158	261301	812813	826257	261301	395290	548596	487772	543992	771856	855294	277048	541914	710425	837612	562833	486209	486209	512348	428802	663607	663607	556939	556939	563562	251026	255842	255842	224554	224554	224554	555688	549277	558026	847698	655057	655057	267256	386797	386797	286262
192147	43278.7	729908	729908	1.05042e+06	729908	729908	1.09876e+06	1.09876e+06	729908	294961	1.02749e+06	1.02915e+06	294961	600051	772311	692538	767699	977011	1.05322e+06	490320	764661	919091	1.05565e+06	788071	695504	695504	731434	646077	873557	873557	779357	779357	781525	477891	482654	482654	82284.7	82284.7	82284.7	780984	773512	782556	1.04261e+06	859819	859819	476353	598861	598861	507069
584811	432854	421740	421740	710503	421740	421740	773734	773734	421740	294746	700657	736710	294746	331101	418794	412627	414401	679969	773282	215981	416120	613973	717117	425763	401367	401367	400227	328664	566404	566404	431698	431698	451878	128449	132866	132866	371414	371414	371414	418562	417281	424428	770757	568619	568619	221061	306335	306335	195917
691433	540758	325030	325030	597239	325030	325030	663330	663330	325030	404986	590519	635452	404986	262194	305452	328739	301205	578412	675027	174610	304352	511351	604102	310048	312094	312094	295228	234770	464317	464317	319862	319862	345528	71447.7	71387.1	71387.1	487316	487316	487316	302897	303197	309734	674950	471835	471835	190239	228775	228775	135507
651868	499743	404514	404514	673999	404514	404514	741529	741529	404514	329434	668893	715273	329434	333898	382880	405751	378741	658231	754826	232078	382620	591146	681021	385336	390304	390304	374994	313559	544138	544138	398047	398047	425113	128309	130958	130958	432732	432732	432732	378286	380117	386115	754609	551480	551480	242986	303112	303112	200409
1.00538e+06	879209	147277	147277	232253	147277	147277	250114	250114	147277	861973	188392	171276	861973	260636	212579	167751	214020	117257	204680	378478	201531	65840.6	233486	236177	170034	170034	182225	240031	43661.6	43661.6	191616	191616	142126	440289	435790	435790	877651	877651	877651	238835	220632	223360	203130	0	0	387962	269779	269779	378694
819674	681830	84701.2	84701.2	393743	84701.2	84701.2	446353	446353	84701.2	631327	373768	399639	631327	94101.2	131800	96518.8	127694	343021	436395	166942	118837	277630	399112	159101	73659.9	73659.9	75306.3	10809.6	230008	230008	130765	130765	124813	209246	204620	204620	663736	663736	663736	153814	136911	147294	434836	231939	231939	183217	67031.9	67031.9	153600
819674	681830	84701.2	84701.2	393743	84701.2	84701.2	446353	446353	84701.2	631327	373768	399639	631327	94101.2	131800	96518.8	127694	343021	436395	166942	118837	277630	399112	159101	73659.9	73659.9	75306.3	10809.6	230008	230008	130765	130765	124813	209246	204620	204620	663736	663736	663736	153814	136911	147294	434836	231939	231939	183217	67031.9	67031.9	153600
819674	681830	84701.2	84701.2	393743	84701.2	84701.2	446353	446353	84701.2	631327	373768	399639	631327	94101.2	131800	96518.8	127694	343021	436395	166942	118837	277630	399112	159101	73659.9	73659.9	75306.3	10809.6	230008	230008	130765	130765	124813	209246	204620	204620	663736	663736	663736	153814	136911	147294	434836	231939	231939	183217	67031.9	67031.9	153600
819674	681830	84701.2	84701.2	393743	84701.2	84701.2	446353	446353	84701.2	631327	373768	399639	631327	94101.2	131800	96518.8	127694	343021	436395	166942	118837	277630	399112	159101	73659.9	73659.9	75306.3	10809.6	230008	230008	130765	130765	124813	209246	204620	204620	663736	663736	663736	153814	136911	147294	434836	231939	231939	183217	67031.9	67031.9	153600
691433	540758	325030	325030	597239	325030	325030	663330	663330	325030	404986	590519	635452	404986	262194	305452	328739	301205	578412	675027	174610	304352	511351	604102	310048	312094	312094	295228	234770	464317	464317	319862	319862	345528	71447.7	71387.1	71387.1	487316	487316	487316	302897	303197	309734	674950	471835	471835	190239	228775	228775	135507
870353	737289	16340.2	16340.2	339731	16340.2	16340.2	383982	383982	16340.2	704304	312884	327333	704304	119218	131458	49451.7	129206	271308	362392	226199	115142	207799	344139	163583	24962.5	24962.5	63101.9	82654.1	160679	160679	118859	118859	82890.9	282584	278097	278097	727048	727048	727048	161141	139638	148660	360043	157714	157714	238551	116414	116414	221942
996832	862606	110716	110716	213037	110716	110716	261860	261860	110716	809991	189305	229512	809991	245936	122122	163419	124475	173040	273729	348889	114286	105858	217596	141901	149513	149513	115106	194758	64273.4	64273.4	101575	101575	63669.4	389848	385023	385023	848058	848058	848058	145371	129296	130289	279267	96647.6	96647.6	362924	240475	240475	338076
996832	862606	110716	110716	213037	110716	110716	261860	261860	110716	809991	189305	229512	809991	245936	122122	163419	124475	173040	273729	348889	114286	105858	217596	141901	149513	149513	115106	194758	64273.4	64273.4	101575	101575	63669.4	389848	385023	385023	848058	848058	848058	145371	129296	130289	279267	96647.6	96647.6	362924	240475	240475	338076
996832	862606	110716	110716	213037	110716	110716	261860	261860	110716	809991	189305	229512	809991	245936	122122	163419	124475	173040	273729	348889	114286	105858	217596	141901	149513	149513	115106	194758	64273.4	64273.4	101575	101575	63669.4	389848	385023	385023	848058	848058	848058	145371	129296	130289	279267	96647.6	96647.6	362924	240475	240475	338076
1.19904e+06	1.0678e+06	315533	315533	59016.3	315533	315533	53945.8	53945.8	315533	1.01398e+06	19663.8	116206	1.01398e+06	447425	306372	357510	310318	112111	161693	555941	305885	136003	53415.9	309934	350680	350680	321608	402689	175241	175241	290468	290468	269628	596336	591457	591457	1.05587e+06	1.05587e+06	1.05587e+06	316296	310102	305605	184825	201825	201825	569100	446658	446658	546026
671669	526258	261474	261474	563549	261474	261474	621390	621390	261474	454387	548392	576848	454387	172821	277213	250764	272615	520419	612236	77874.4	271035	455279	569580	291601	239468	239468	245865	168480	407659	407659	286247	286247	297829	34510.6	31047.8	31047.8	494161	494161	494161	284493	277788	286541	609150	407591	407591	95267.2	144895	144895	38966.2
671669	526258	261474	261474	563549	261474	261474	621390	621390	261474	454387	548392	576848	454387	172821	277213	250764	272615	520419	612236	77874.4	271035	455279	569580	291601	239468	239468	245865	168480	407659	407659	286247	286247	297829	34510.6	31047.8	31047.8	494161	494161	494161	284493	277788	286541	609150	407591	407591	95267.2	144895	144895	38966.2
671669	526258	261474	261474	563549	261474	261474	621390	621390	261474	454387	548392	576848	454387	172821	277213	250764	272615	520419	612236	77874.4	271035	455279	569580	291601	239468	239468	245865	168480	407659	407659	286247	286247	297829	34510.6	31047.8	31047.8	494161	494161	494161	284493	277788	286541	609150	407591	407591	95267.2	144895	144895	38966.2
1.22902e+06	1.10999e+06	388478	388478	224366	388478	388478	155789	155789	388478	1.10398e+06	179314	76237.1	1.10398e+06	499359	425102	407179	428074	132737	40413.6	619230	419271	200203	217422	438209	411968	411968	415778	481583	246366	246366	405547	405547	367580	682065	677513	677513	1.11564e+06	1.11564e+06	1.11564e+06	443323	431170	429769	58641.7	242174	242174	627457	511439	511439	620835
653329	514795	241137	241137	560377	241137	241137	609938	609938	241137	493191	538086	550453	493191	122617	290026	212945	285499	495651	581132	1657.38	280031	433953	565571	311213	209802	209802	242185	156285	387188	387188	293803	293803	291591	103975	102643	102643	500366	500366	500366	304639	292884	302774	575020	379178	379178	22771.4	110347	110347	43042.2
751945	620916	135416	135416	458775	135416	135416	500133	500133	135416	615332	430186	431427	615332	0	223139	92884.8	219339	377850	460085	121620	208815	319047	463048	252016	97031.7	97031.7	158406	86186.9	273825	273825	218665	218665	197877	207213	203865	203865	617125	617125	617125	247083	229073	239416	453146	260636	260636	128127	39463.1	39463.1	135704
1.19904e+06	1.0678e+06	315533	315533	59016.3	315533	315533	53945.8	53945.8	315533	1.01398e+06	19663.8	116206	1.01398e+06	447425	306372	357510	310318	112111	161693	555941	305885	136003	53415.9	309934	350680	350680	321608	402689	175241	175241	290468	290468	269628	596336	591457	591457	1.05587e+06	1.05587e+06	1.05587e+06	316296	310102	305605	184825	201825	201825	569100	446658	446658	546026
932052	791139	104061	104061	295357	104061	104061	359738	359738	104061	708114	287009	343579	708114	208073	16780.2	163850	14964.9	287495	388445	279367	851.427	220557	301856	48911.5	136870	136870	53042	128355	177912	177912	16364.7	16364.7	60313.2	295552	290595	290595	764335	764335	764335	46912.3	25132.8	34020.7	393886	201798	201798	297542	185045	185045	256825
938951	797605	113001	113001	291601	113001	113001	357421	357421	113001	711097	284932	344704	711097	217091	7793.08	173099	7782.35	288951	390162	286640	8793.75	222365	298251	39827.8	146184	146184	62407.6	136727	180730	180730	15429.1	15429.1	66029.5	300261	295300	295300	769713	769713	769713	38318.4	16564.3	24794.6	396208	206241	206241	305044	193545	193545	263199
938951	797605	113001	113001	291601	113001	113001	357421	357421	113001	711097	284932	344704	711097	217091	7793.08	173099	7782.35	288951	390162	286640	8793.75	222365	298251	39827.8	146184	146184	62407.6	136727	180730	180730	15429.1	15429.1	66029.5	300261	295300	295300	769713	769713	769713	38318.4	16564.3	24794.6	396208	206241	206241	305044	193545	193545	263199
66823.3	86573.8	822885	822885	1.14627e+06	822885	822885	1.18907e+06	1.18907e+06	822885	412149	1.11937e+06	1.11026e+06	412149	689187	876614	779665	872024	1.06053e+06	1.13003e+06	588460	867667	1.00622e+06	1.15098e+06	894769	786108	786108	830435	744340	962300	962300	881818	881818	878834	590347	594917	594917	193298	193298	193298	887826	878597	888056	1.11715e+06	944331	944331	572051	693477	693477	610971
66823.3	86573.8	822885	822885	1.14627e+06	822885	822885	1.18907e+06	1.18907e+06	822885	412149	1.11937e+06	1.11026e+06	412149	689187	876614	779665	872024	1.06053e+06	1.13003e+06	588460	867667	1.00622e+06	1.15098e+06	894769	786108	786108	830435	744340	962300	962300	881818	881818	878834	590347	594917	594917	193298	193298	193298	887826	878597	888056	1.11715e+06	944331	944331	572051	693477	693477	610971
1.22013e+06	1.10081e+06	378724	378724	218999	378724	378724	152786	152786	378724	1.09423e+06	172737	66811.7	1.09423e+06	489785	415706	397561	418657	123126	31754.3	609592	409786	190580	212236	429016	402261	402261	406078	471830	236670	236670	396105	396105	357945	672312	667759	667759	1.10615e+06	1.10615e+06	1.10615e+06	434092	421815	420484	52453.1	232443	232443	617874	501752	501752	611113
[truncated: 61 more columns]

## Sheet: fun_NZ_Usnea_replicated
FAlbury1	FAlbury2	FAlbury3	FAlbury4	FAlbury5	FAlbury6	FAlbury7	FAlbury8	FCavStrm1	FCavStrm2	FCavStrm3	FCavStrm4	FCavStrm5	FCavStrm6	FCragie1	FCragie2	FCragie3	FCragie4	FCragie5	FCragie6	FCragie7	FCragski1	FCragski2	FCragski3	FCragski4	FCragski5	FElleng1	FElleng2	FElleng3	FElleng4	FGlentan1	FGlentan2	FGlentan3	FGlentan4	FGlentan5	FGlentan6	FGreyney1	FGreyney2	FGreyney3	FGreyney4	FGreyney5	FHawdon1	FHawdon2	FKenBush1	FKenBush2	FKenBush3	FLrdBush1	FLrdBush2	FLrdBush3	FLrdBush4
0	0.0726141	0.0102669	0.00821355	0.0143737	0.057971	0.0186722	0.00821355	0.0495868	0.0516529	0.0496894	0.0495868	0.0495868	0.0495868	0.0495868	0.0475207	0.0475207	0.0494845	0.0494845	0.0495868	0.0494845	0.0412371	0.0414938	0.0516529	0.0516529	0.0432099	0.0666667	0.0485437	0.0666667	0.0767635	0.0123203	0.0122951	0	0.0143737	0.00614754	0.0102459	0.0516529	0.043299	0.0496894	0.0433526	0.0475207	0.0516529	0.0516529	0.057971	0.0541667	0.0600414	0.0726141	0.0705394	0.0809129	0.0767635
0.0726141	0	0.0786749	0.0766046	0.0786749	0.0595483	0.0857741	0.0764463	0.0661157	0.0681818	0.0621118	0.0661157	0.0661157	0.0661157	0.0661157	0.0618557	0.0619835	0.0618557	0.0618557	0.0619835	0.0618557	0.057732	0.0539419	0.0681818	0.0681818	0.0596708	0.0552147	0	0.0552147	0.0101833	0.0786749	0.0786749	0.0726141	0.0703934	0.0786749	0.0766046	0.0681818	0.057732	0.057971	0.054755	0.0641822	0.0681818	0.0681818	0.0595483	0.0578512	0.0657084	0	0.00203666	0.0122449	0.0101833
0.0102669	0.0786749	0	0.00204918	0.0163934	0.0681818	0.0124224	0.00204918	0.0556701	0.057732	0.0516529	0.0556701	0.0556701	0.0556701	0.0556701	0.0536082	0.0536082	0.0555556	0.0555556	0.0556701	0.0555556	0.0473251	0.047619	0.057732	0.057732	0.0451745	0.0727651	0.0517799	0.0727651	0.0828157	0.00614754	0	0.0102669	0.0163934	0.0122951	0.00204918	0.057732	0.0452675	0.0516529	0.0433526	0.0536082	0.057732	0.057732	0.0681818	0.0644491	0.0702479	0.0786749	0.0766046	0.0869565	0.0828157
0.00821355	0.0766046	0.00204918	0	0.0143443	0.0661157	0.010352	0	0.0536082	0.0556701	0.0495868	0.0536082	0.0536082	0.0536082	0.0536082	0.0515464	0.0515464	0.0534979	0.0534979	0.0536082	0.0534979	0.0452675	0.0455487	0.0556701	0.0556701	0.0431211	0.0706861	0.0517799	0.0706861	0.0807453	0.00409836	0.00204918	0.00821355	0.0143443	0.0102459	0	0.0556701	0.0432099	0.0495868	0.0433526	0.0515464	0.0556701	0.0556701	0.0661157	0.0623701	0.0681818	0.0766046	0.0745342	0.0848861	0.0807453
0.0143737	0.0786749	0.0163934	0.0143443	0	0.0640496	0.0248447	0.0143443	0.0556701	0.057732	0.0557851	0.0556701	0.0556701	0.0556701	0.0556701	0.0536082	0.0536082	0.0555556	0.0555556	0.0556701	0.0555556	0.0473251	0.047619	0.057732	0.057732	0.0492813	0.0727651	0.0582524	0.0727651	0.0848861	0.0184426	0.0163934	0.0143737	0.0204918	0.0163934	0.0143443	0.057732	0.0493827	0.0557851	0.0491329	0.0536082	0.057732	0.057732	0.0640496	0.0602911	0.0661157	0.0786749	0.0766046	0.0890269	0.0848861
0.057971	0.0595483	0.0681818	0.0661157	0.0640496	0	0.0772443	0.0659794	0.0536082	0.0556701	0.0578512	0.0536082	0.0536082	0.0536082	0.0536082	0.0514403	0.0515464	0.0555556	0.0555556	0.0556701	0.0555556	0.0452675	0.047619	0.0556701	0.0556701	0.0513347	0.0597938	0.0321543	0.0597938	0.0677618	0.0702479	0.0681818	0.057971	0.0640496	0.0640496	0.0661157	0.0556701	0.0576132	0.0578512	0.0434783	0.0516529	0.0556701	0.0556701	0	0	0.00610998	0.0595483	0.0616016	0.0718686	0.0677618
0.0186722	0.0857741	0.0124224	0.010352	0.0248447	0.0772443	0	0.010352	0.0625	0.0645833	0.0584551	0.0625	0.0625	0.0625	0.0625	0.0604167	0.0604167	0.0623701	0.0623701	0.0625	0.0623701	0.0540541	0.0543933	0.0645833	0.0645833	0.0518672	0.0798319	0.0550162	0.0798319	0.0899582	0.00621118	0.0124224	0.0186722	0.0248447	0.0207039	0.010352	0.0645833	0.0519751	0.0584551	0.0462428	0.0604167	0.0645833	0.0645833	0.0772443	0.0735294	0.0793319	0.0857741	0.083682	0.0941423	0.0899582
0.00821355	0.0764463	0.00204918	0	0.0143443	0.0659794	0.010352	0	0.0534979	0.0555556	0.0494845	0.0534979	0.0534979	0.0534979	0.0534979	0.0514403	0.0514403	0.0533881	0.0533881	0.0534979	0.0533881	0.0451745	0.0454545	0.0555556	0.0555556	0.0430328	0.0705394	0.0517799	0.0705394	0.0805785	0.00409836	0.00204918	0.00821355	0.0143443	0.0102459	0	0.0555556	0.0431211	0.0494845	0.0433526	0.0514403	0.0555556	0.0555556	0.0659794	0.0622407	0.0680412	0.0764463	0.0743802	0.0847107	0.0805785
0.0495868	0.0661157	0.0556701	0.0536082	0.0556701	0.0536082	0.0625	0.0534979	0	0.00608519	0.0162602	0	0	0	0	0.0184049	0.0184049	0.0224949	0.0224949	0.022541	0.0224949	0.0163599	0.0185185	0.00204499	0.00613497	0.022541	0.0432099	0.0354839	0.0434783	0.0702479	0.0572597	0.0552147	0.0491803	0.0470348	0.0531697	0.0531697	0.00608519	0.0162272	0.0162602	0.017192	0.00609756	0.00608519	0.00613497	0.0536082	0.0514403	0.0514403	0.0655738	0.0635246	0.0737705	0.0696721
0.0516529	0.0681818	0.057732	0.0556701	0.057732	0.0556701	0.0645833	0.0555556	0.00608519	0	0.0182927	0.00608519	0.00608519	0.00608519	0.00612245	0.0204499	0.0204499	0.0245399	0.0245399	0.0245902	0.0245399	0.0184049	0.0205761	0.00817996	0	0.0245902	0.0432099	0.0354839	0.0434783	0.072314	0.0593047	0.0572597	0.0512295	0.0490798	0.0552147	0.0552147	0	0.0182556	0.0182927	0.0200573	0.00813008	0	0	0.0556701	0.0534979	0.0534979	0.067623	0.0655738	0.0758197	0.0717213
0.0496894	0.0621118	0.0516529	0.0495868	0.0557851	0.0578512	0.0584551	0.0494845	0.0162602	0.0182927	0	0.0162602	0.0162602	0.0162602	0.0163599	0.022541	0.022541	0.0266393	0.0266393	0.026694	0.0266393	0.0163934	0.0185567	0.0184426	0.0184426	0.0184805	0.0474227	0.0387097	0.0477178	0.0662526	0.0532787	0.0512295	0.0492813	0.0430328	0.0491803	0.0491803	0.0182927	0.00813008	0.00814664	0.0114943	0.0183299	0.0182927	0.0184426	0.0578512	0.0556701	0.0556701	0.0616016	0.0595483	0.0698152	0.0657084
0.0495868	0.0661157	0.0556701	0.0536082	0.0556701	0.0536082	0.0625	0.0534979	0	0.00608519	0.0162602	0	0	0	0	0.0184049	0.0184049	0.0224949	0.0224949	0.022541	0.0224949	0.0163599	0.0185185	0.00204499	0.00613497	0.022541	0.0432099	0.0354839	0.0434783	0.0702479	0.0572597	0.0552147	0.0491803	0.0470348	0.0531697	0.0531697	0.00608519	0.0162272	0.0162602	0.017192	0.00609756	0.00608519	0.00613497	0.0536082	0.0514403	0.0514403	0.0655738	0.0635246	0.0737705	0.0696721
0.0495868	0.0661157	0.0556701	0.0536082	0.0556701	0.0536082	0.0625	0.0534979	0	0.00608519	0.0162602	0	0	0	0	0.0184049	0.0184049	0.0224949	0.0224949	0.022541	0.0224949	0.0163599	0.0185185	0.00204499	0.00613497	0.022541	0.0432099	0.0354839	0.0434783	0.0702479	0.0572597	0.0552147	0.0491803	0.0470348	0.0531697	0.0531697	0.00608519	0.0162272	0.0162602	0.017192	0.00609756	0.00608519	0.00613497	0.0536082	0.0514403	0.0514403	0.0655738	0.0635246	0.0737705	0.0696721
0.0495868	0.0661157	0.0556701	0.0536082	0.0556701	0.0536082	0.0625	0.0534979	0	0.00608519	0.0162602	0	0	0	0	0.0184049	0.0184049	0.0224949	0.0224949	0.022541	0.0224949	0.0163599	0.0185185	0.00204499	0.00613497	0.022541	0.0432099	0.0354839	0.0434783	0.0702479	0.0572597	0.0552147	0.0491803	0.0470348	0.0531697	0.0531697	0.00608519	0.0162272	0.0162602	0.017192	0.00609756	0.00608519	0.00613497	0.0536082	0.0514403	0.0514403	0.0655738	0.0635246	0.0737705	0.0696721
0.0495868	0.0661157	0.0556701	0.0536082	0.0556701	0.0536082	0.0625	0.0534979	0	0.00612245	0.0163599	0	0	0	0	0.0184049	0.0184049	0.0224949	0.0224949	0.022541	0.0224949	0.0163599	0.0185185	0.00204499	0.00613497	0.022541	0.0434783	0.0354839	0.0434783	0.0702479	0.0576132	0.0555556	0.0494845	0.0473251	0.0534979	0.0534979	0.00612245	0.0163265	0.0163599	0.017192	0.00613497	0.00612245	0.00613497	0.0536082	0.0517598	0.0514403	0.0659794	0.0639175	0.0742268	0.0701031
0.0475207	0.0618557	0.0536082	0.0515464	0.0536082	0.0514403	0.0604167	0.0514403	0.0184049	0.0204499	0.022541	0.0184049	0.0184049	0.0184049	0.0184049	0	0.00817996	0.0245399	0.0245399	0.0245902	0.0245399	0.0184049	0.0205761	0.0204499	0.0204499	0.0245902	0.0496894	0.0387097	0.0496894	0.0659794	0.0556701	0.0536082	0.0475207	0.0453608	0.0515464	0.0515464	0.0204499	0.0224949	0.022541	0.0229226	0.0163934	0.0204499	0.0204499	0.0514403	0.0496894	0.0534979	0.0618557	0.0597938	0.0701031	0.0659794
0.0475207	0.0619835	0.0536082	0.0515464	0.0536082	0.0515464	0.0604167	0.0514403	0.0184049	0.0204499	0.022541	0.0184049	0.0184049	0.0184049	0.0184049	0.00817996	0	0.0245399	0.0245399	0.0245902	0.0245399	0.0184049	0.0205761	0.0204499	0.0204499	0.0245902	0.0497925	0.0387097	0.0497925	0.0640496	0.0556701	0.0536082	0.0475207	0.0453608	0.0515464	0.0515464	0.0204499	0.0224949	0.022541	0.025788	0.0163934	0.0204499	0.0204499	0.0515464	0.0497925	0.0536082	0.0619835	0.0599174	0.0681818	0.0640496
0.0494845	0.0618557	0.0555556	0.0534979	0.0555556	0.0555556	0.0623701	0.0533881	0.0224949	0.0245399	0.0266393	0.0224949	0.0224949	0.0224949	0.0224949	0.0245399	0.0245399	0	0	0	0	0.0122449	0.0102669	0.0245399	0.0245399	0.0265849	0.0517598	0.0387097	0.0517598	0.0639175	0.0576132	0.0555556	0.0494845	0.0514403	0.0555556	0.0534979	0.0245399	0.0224949	0.0266393	0.025788	0.0245902	0.0245399	0.0245399	0.0555556	0.0538302	0.0534979	0.0618557	0.0597938	0.0680412	0.0639175
0.0494845	0.0618557	0.0555556	0.0534979	0.0555556	0.0555556	0.0623701	0.0533881	0.0224949	0.0245399	0.0266393	0.0224949	0.0224949	0.0224949	0.0224949	0.0245399	0.0245399	0	0	0	0	0.0122449	0.0102669	0.0245399	0.0245399	0.0265849	0.0517598	0.0387097	0.0517598	0.0639175	0.0576132	0.0555556	0.0494845	0.0514403	0.0555556	0.0534979	0.0245399	0.0224949	0.0266393	0.025788	0.0245902	0.0245399	0.0245399	0.0555556	0.0538302	0.0534979	0.0618557	0.0597938	0.0680412	0.0639175
0.0495868	0.0619835	0.0556701	0.0536082	0.0556701	0.0556701	0.0625	0.0534979	0.022541	0.0245902	0.026694	0.022541	0.022541	0.022541	0.022541	0.0245902	0.0245902	0	0	0	0	0.0122699	0.0102881	0.0245902	0.0245902	0.0266393	0.0518672	0.038835	0.0518672	0.0640496	0.057732	0.0556701	0.0495868	0.0515464	0.0556701	0.0536082	0.0245902	0.022541	0.026694	0.0258621	0.0246407	0.0245902	0.0245902	0.0556701	0.0539419	0.0536082	0.0619835	0.0599174	0.0681818	0.0640496
0.0494845	0.0618557	0.0555556	0.0534979	0.0555556	0.0555556	0.0623701	0.0533881	0.0224949	0.0245399	0.0266393	0.0224949	0.0224949	0.0224949	0.0224949	0.0245399	0.0245399	0	0	0	0	0.0122449	0.0102669	0.0245399	0.0245399	0.0265849	0.0517598	0.0387097	0.0517598	0.0639175	0.0576132	0.0555556	0.0494845	0.0514403	0.0555556	0.0534979	0.0245399	0.0224949	0.0266393	0.025788	0.0245902	0.0245399	0.0245399	0.0555556	0.0538302	0.0534979	0.0618557	0.0597938	0.0680412	0.0639175
0.0412371	0.057732	0.0473251	0.0452675	0.0473251	0.0452675	0.0540541	0.0451745	0.0163599	0.0184049	0.0163934	0.0163599	0.0163599	0.0163599	0.0163599	0.0184049	0.0184049	0.0122449	0.0122449	0.0122699	0.0122449	0	0.00205339	0.0184049	0.0184049	0.0143149	0.0393375	0.0322581	0.0393375	0.0597938	0.0493827	0.0473251	0.0412371	0.0432099	0.0473251	0.0452675	0.0184049	0.0163599	0.0163934	0.0143266	0.0184426	0.0184049	0.0184049	0.0452675	0.0434783	0.0432099	0.057732	0.0556701	0.0639175	0.0597938
0.0414938	0.0539419	0.047619	0.0455487	0.047619	0.047619	0.0543933	0.0454545	0.0185185	0.0205761	0.0185567	0.0185185	0.0185185	0.0185185	0.0185185	0.0205761	0.0205761	0.0102669	0.0102669	0.0102881	0.0102669	0.00205339	0	0.0205761	0.0205761	0.0164609	0.0416667	0.0260586	0.0416667	0.0560166	0.0496894	0.047619	0.0414938	0.0434783	0.047619	0.0455487	0.0205761	0.0164609	0.0185567	0.017341	0.0206186	0.0205761	0.0205761	0.047619	0.0458333	0.0455487	0.0539419	0.0518672	0.060166	0.0560166
0.0516529	0.0681818	0.057732	0.0556701	0.057732	0.0556701	0.0645833	0.0555556	0.00204499	0.00817996	0.0184426	0.00204499	0.00204499	0.00204499	0.00204499	0.0204499	0.0204499	0.0245399	0.0245399	0.0245902	0.0245399	0.0184049	0.0205761	0	0.00817996	0.0245902	0.0456432	0.0354839	0.0456432	0.072314	0.0597938	0.057732	0.0516529	0.0494845	0.0556701	0.0556701	0.00817996	0.0184049	0.0184426	0.017192	0.00819672	0.00817996	0.00817996	0.0556701	0.0539419	0.0536082	0.0681818	0.0661157	0.0764463	0.072314
0.0516529	0.0681818	0.057732	0.0556701	0.057732	0.0556701	0.0645833	0.0555556	0.00613497	0	0.0184426	0.00613497	0.00613497	0.00613497	0.00613497	0.0204499	0.0204499	0.0245399	0.0245399	0.0245902	0.0245399	0.0184049	0.0205761	0.00817996	0	0.0245902	0.0435685	0.0354839	0.0435685	0.072314	0.0597938	0.057732	0.0516529	0.0494845	0.0556701	0.0556701	0	0.0184049	0.0184426	0.0200573	0.00819672	0	0	0.0556701	0.0539419	0.0536082	0.0681818	0.0661157	0.0764463	0.072314
0.0432099	0.0596708	0.0451745	0.0431211	0.0492813	0.0513347	0.0518672	0.0430328	0.022541	0.0245902	0.0184805	0.022541	0.022541	0.022541	0.022541	0.0245902	0.0245902	0.0265849	0.0265849	0.0266393	0.0265849	0.0143149	0.0164609	0.0245902	0.0245902	0	0.0454545	0.0418006	0.0454545	0.063786	0.0472279	0.0451745	0.0432099	0.0410678	0.0451745	0.0431211	0.0245902	0.0184049	0.0184805	0.0201149	0.0246407	0.0245902	0.0245902	0.0513347	0.0495868	0.0492813	0.0596708	0.0576132	0.0679012	0.063786
0.0666667	0.0552147	0.0727651	0.0706861	0.0727651	0.0597938	0.0798319	0.0705394	0.0432099	0.0432099	0.0474227	0.0432099	0.0432099	0.0432099	0.0434783	0.0496894	0.0497925	0.0517598	0.0517598	0.0518672	0.0517598	0.0393375	0.0416667	0.0456432	0.0435685	0.0454545	0	0.0252366	0	0.0604839	0.0721649	0.0721649	0.0661157	0.0680412	0.0721649	0.0701031	0.0432099	0.0472279	0.0474227	0.0376812	0.0453608	0.044898	0.0435685	0.0597938	0.0564516	0.0617284	0.0547667	0.0527383	0.0630081	0.0608519
0.0485437	0	0.0517799	0.0517799	0.0582524	0.0321543	0.0550162	0.0517799	0.0354839	0.0354839	0.0387097	0.0354839	0.0354839	0.0354839	0.0354839	0.0387097	0.0387097	0.0387097	0.0387097	0.038835	0.0387097	0.0322581	0.0260586	0.0354839	0.0354839	0.0418006	0.0252366	0	0.0251572	0	0.0517799	0.0517799	0.0485437	0.0517799	0.0517799	0.0517799	0.0354839	0.0353698	0.0355987	0.0322581	0.0355987	0.0383387	0.0354839	0.0321543	0.0292208	0.0353698	0	0	0.00320513	0
0.0666667	0.0552147	0.0727651	0.0706861	0.0727651	0.0597938	0.0798319	0.0705394	0.0434783	0.0434783	0.0477178	0.0434783	0.0434783	0.0434783	0.0434783	0.0496894	0.0497925	0.0517598	0.0517598	0.0518672	0.0517598	0.0393375	0.0416667	0.0456432	0.0435685	0.0454545	0	0.0251572	0	0.0603622	0.0726141	0.0726141	0.0665281	0.0684647	0.0726141	0.0705394	0.0434783	0.0475207	0.0477178	0.0376812	0.0456432	0.0452675	0.0435685	0.0597938	0.057971	0.0617284	0.055102	0.0530612	0.0633947	0.0612245
0.0767635	0.0101833	0.0828157	0.0807453	0.0848861	0.0677618	0.0899582	0.0805785	0.0702479	0.072314	0.0662526	0.0702479	0.0702479	0.0702479	0.0702479	0.0659794	0.0640496	0.0639175	0.0639175	0.0640496	0.0639175	0.0597938	0.0560166	0.072314	0.072314	0.063786	0.0604839	0	0.0603622	0	0.0828157	0.0828157	0.0767635	0.0745342	0.0828157	0.0807453	0.072314	0.0618557	0.0621118	0.054755	0.068323	0.073922	0.072314	0.0677618	0.0661157	0.073922	0.0101833	0.01222	0.00204082	0
0.0123203	0.0786749	0.00614754	0.00409836	0.0184426	0.0702479	0.00621118	0.00409836	0.0572597	0.0593047	0.0532787	0.0572597	0.0572597	0.0572597	0.0576132	0.0556701	0.0556701	0.0576132	0.0576132	0.057732	0.0576132	0.0493827	0.0496894	0.0597938	0.0597938	0.0472279	0.0721649	0.0517799	0.0726141	0.0828157	0	0.00608519	0.01222	0.0182927	0.0141988	0.0040568	0.0593047	0.0469388	0.0532787	0.0433526	0.0552147	0.0593047	0.0597938	0.0702479	0.0659794	0.0721649	0.0780287	0.0759754	0.0862423	0.0821355
0.0122951	0.0786749	0	0.00204918	0.0163934	0.0681818	0.0124224	0.00204918	0.0552147	0.0572597	0.0512295	0.0552147	0.0552147	0.0552147	0.0555556	0.0536082	0.0536082	0.0555556	0.0555556	0.0556701	0.0555556	0.0473251	0.047619	0.057732	0.057732	0.0451745	0.0721649	0.0517799	0.0726141	0.0828157	0.00608519	0	0.0121951	0.0162602	0.01417	0.00202429	0.0572597	0.044898	0.0512295	0.0433526	0.0531697	0.0572597	0.057732	0.0681818	0.0639175	0.0701031	0.0780287	0.0759754	0.0862423	0.0821355
0	0.0726141	0.0102669	0.00821355	0.0143737	0.057971	0.0186722	0.00821355	0.0491803	0.0512295	0.0492813	0.0491803	0.0491803	0.0491803	0.0494845	0.0475207	0.0475207	0.0494845	0.0494845	0.0495868	0.0494845	0.0412371	0.0414938	0.0516529	0.0516529	0.0432099	0.0661157	0.0485437	0.0665281	0.0767635	0.01222	0.0121951	0	0.0142276	0.00609756	0.0101626	0.0512295	0.0429448	0.0492813	0.0433526	0.0490798	0.0512295	0.0516529	0.057971	0.053719	0.0599174	0.0720165	0.0699588	0.0802469	0.0761317
0.0143737	0.0703934	0.0163934	0.0143443	0.0204918	0.0640496	0.0248447	0.0143443	0.0470348	0.0490798	0.0430328	0.0470348	0.0470348	0.0470348	0.0473251	0.0453608	0.0453608	0.0514403	0.0514403	0.0515464	0.0514403	0.0432099	0.0434783	0.0494845	0.0494845	0.0410678	0.0680412	0.0517799	0.0684647	0.0745342	0.0182927	0.0162602	0.0142276	0	0.0142276	0.0142276	0.0490798	0.0367347	0.0430328	0.0404624	0.0469388	0.0490798	0.0494845	0.0640496	0.0597938	0.0659794	0.0698152	0.0677618	0.0780287	0.073922
0.00614754	0.0786749	0.0122951	0.0102459	0.0163934	0.0640496	0.0207039	0.0102459	0.0531697	0.0552147	0.0491803	0.0531697	0.0531697	0.0531697	0.0534979	0.0515464	0.0515464	0.0555556	0.0555556	0.0556701	0.0555556	0.0473251	0.047619	0.0556701	0.0556701	0.0451745	0.0721649	0.0517799	0.0726141	0.0828157	0.0141988	0.01417	0.00609756	0.0142276	0	0.0121457	0.0552147	0.0428571	0.0491803	0.0404624	0.0511247	0.0552147	0.0556701	0.0640496	0.0597938	0.0659794	0.0780287	0.0759754	0.0841889	0.0821355
0.0102459	0.0766046	0.00204918	0	0.0143443	0.0661157	0.010352	0	0.0531697	0.0552147	0.0491803	0.0531697	0.0531697	0.0531697	0.0534979	0.0515464	0.0515464	0.0534979	0.0534979	0.0536082	0.0534979	0.0452675	0.0455487	0.0556701	0.0556701	0.0431211	0.0701031	0.0517799	0.0705394	0.0807453	0.0040568	0.00202429	0.0101626	0.0142276	0.0121457	0	0.0552147	0.0428571	0.0491803	0.0433526	0.0511247	0.0552147	0.0556701	0.0661157	0.0618557	0.0680412	0.0759754	0.073922	0.0841889	0.0800821
0.0516529	0.0681818	0.057732	0.0556701	0.057732	0.0556701	0.0645833	0.0555556	0.00608519	0	0.0182927	0.00608519	0.00608519	0.00608519	0.00612245	0.0204499	0.0204499	0.0245399	0.0245399	0.0245902	0.0245399	0.0184049	0.0205761	0.00817996	0	0.0245902	0.0432099	0.0354839	0.0434783	0.072314	0.0593047	0.0572597	0.0512295	0.0490798	0.0552147	0.0552147	0	0.0182556	0.0182927	0.0200573	0.00813008	0	0	0.0556701	0.0534979	0.0534979	0.067623	0.0655738	0.0758197	0.0717213
0.043299	0.057732	0.0452675	0.0432099	0.0493827	0.0576132	0.0519751	0.0431211	0.0162272	0.0182556	0.00813008	0.0162272	0.0162272	0.0162272	0.0163265	0.0224949	0.0224949	0.0224949	0.0224949	0.022541	0.0224949	0.0163599	0.0164609	0.0184049	0.0184049	0.0184049	0.0472279	0.0353698	0.0475207	0.0618557	0.0469388	0.044898	0.0429448	0.0367347	0.0428571	0.0428571	0.0182556	0	0.00813008	0.0143266	0.0182927	0.0182556	0.0184049	0.0576132	0.0533881	0.0554415	0.0572597	0.0552147	0.0654397	0.0613497
0.0496894	0.057971	0.0516529	0.0495868	0.0557851	0.0578512	0.0584551	0.0494845	0.0162602	0.0182927	0.00814664	0.0162602	0.0162602	0.0162602	0.0163599	0.022541	0.022541	0.0266393	0.0266393	0.026694	0.0266393	0.0163934	0.0185567	0.0184426	0.0184426	0.0184805	0.0474227	0.0355987	0.0477178	0.0621118	0.0532787	0.0512295	0.0492813	0.0430328	0.0491803	0.0491803	0.0182927	0.00813008	0	0.0143678	0.0182927	0.0182927	0.0184426	0.0578512	0.0556701	0.0556701	0.0574949	0.0554415	0.0657084	0.0616016
0.0433526	0.054755	0.0433526	0.0433526	0.0491329	0.0434783	0.0462428	0.0433526	0.017192	0.0200573	0.0114943	0.017192	0.017192	0.017192	0.017192	0.0229226	0.025788	0.025788	0.025788	0.0258621	0.025788	0.0143266	0.017341	0.017192	0.0200573	0.0201149	0.0376812	0.0322581	0.0376812	0.054755	0.0433526	0.0433526	0.0433526	0.0404624	0.0404624	0.0433526	0.0200573	0.0143266	0.0143678	0	0.0172414	0.0200573	0.0200573	0.0434783	0.0409357	0.0405797	0.054755	0.0518732	0.0576369	0.054755
0.0475207	0.0641822	0.0536082	0.0515464	0.0536082	0.0516529	0.0604167	0.0514403	0.00609756	0.00813008	0.0183299	0.00609756	0.00609756	0.00609756	0.00613497	0.0163934	0.0163934	0.0245902	0.0245902	0.0246407	0.0245902	0.0184426	0.0206186	0.00819672	0.00819672	0.0246407	0.0453608	0.0355987	0.0456432	0.068323	0.0552147	0.0531697	0.0490798	0.0469388	0.0511247	0.0511247	0.00813008	0.0182927	0.0182927	0.0172414	0	0.00813008	0.00819672	0.0516529	0.0494845	0.0536082	0.063655	0.0616016	0.0718686	0.0677618
0.0516529	0.0681818	0.057732	0.0556701	0.057732	0.0556701	0.0645833	0.0555556	0.00608519	0	0.0182927	0.00608519	0.00608519	0.00608519	0.00612245	0.0204499	0.0204499	0.0245399	0.0245399	0.0245902	0.0245399	0.0184049	0.0205761	0.00817996	0	0.0245902	0.044898	0.0383387	0.0452675	0.073922	0.0593047	0.0572597	0.0512295	0.0490798	0.0552147	0.0552147	0	0.0182556	0.0182927	0.0200573	0.00813008	0	0	0.0556701	0.0533881	0.0534979	0.067623	0.0655738	0.0758197	0.0717213
0.0516529	0.0681818	0.057732	0.0556701	0.057732	0.0556701	0.0645833	0.0555556	0.00613497	0	0.0184426	0.00613497	0.00613497	0.00613497	0.00613497	0.0204499	0.0204499	0.0245399	0.0245399	0.0245902	0.0245399	0.0184049	0.0205761	0.00817996	0	0.0245902	0.0435685	0.0354839	0.0435685	0.072314	0.0597938	0.057732	0.0516529	0.0494845	0.0556701	0.0556701	0	0.0184049	0.0184426	0.0200573	0.00819672	0	0	0.0556701	0.0539419	0.0536082	0.0681818	0.0661157	0.0764463	0.072314
0.057971	0.0595483	0.0681818	0.0661157	0.0640496	0	0.0772443	0.0659794	0.0536082	0.0556701	0.0578512	0.0536082	0.0536082	0.0536082	0.0536082	0.0514403	0.0515464	0.0555556	0.0555556	0.0556701	0.0555556	0.0452675	0.047619	0.0556701	0.0556701	0.0513347	0.0597938	0.0321543	0.0597938	0.0677618	0.0702479	0.0681818	0.057971	0.0640496	0.0640496	0.0661157	0.0556701	0.0576132	0.0578512	0.0434783	0.0516529	0.0556701	0.0556701	0	0	0.00610998	0.0595483	0.0616016	0.0718686	0.0677618
0.0541667	0.0578512	0.0644491	0.0623701	0.0602911	0	0.0735294	0.0622407	0.0514403	0.0534979	0.0556701	0.0514403	0.0514403	0.0514403	0.0517598	0.0496894	0.0497925	0.0538302	0.0538302	0.0539419	0.0538302	0.0434783	0.0458333	0.0539419	0.0539419	0.0495868	0.0564516	0.0292208	0.057971	0.0661157	0.0659794	0.0639175	0.053719	0.0597938	0.0597938	0.0618557	0.0534979	0.0533881	0.0556701	0.0409357	0.0494845	0.0533881	0.0539419	0	0	0.00613497	0.057377	0.0594262	0.0696721	0.0655738
0.0600414	0.0657084	0.0702479	0.0681818	0.0661157	0.00610998	0.0793319	0.0680412	0.0514403	0.0534979	0.0556701	0.0514403	0.0514403	0.0514403	0.0514403	0.0534979	0.0536082	0.0534979	0.0534979	0.0536082	0.0534979	0.0432099	0.0455487	0.0536082	0.0536082	0.0492813	0.0617284	0.0353698	0.0617284	0.073922	0.0721649	0.0701031	0.0599174	0.0659794	0.0659794	0.0680412	0.0534979	0.0554415	0.0556701	0.0405797	0.0536082	0.0534979	0.0536082	0.00610998	0.00613497	0	0.0655738	0.067623	0.0778689	0.0737705
0.0726141	0	0.0786749	0.0766046	0.0786749	0.0595483	0.0857741	0.0764463	0.0655738	0.067623	0.0616016	0.0655738	0.0655738	0.0655738	0.0659794	0.0618557	0.0619835	0.0618557	0.0618557	0.0619835	0.0618557	0.057732	0.0539419	0.0681818	0.0681818	0.0596708	0.0547667	0	0.055102	0.0101833	0.0780287	0.0780287	0.0720165	0.0698152	0.0780287	0.0759754	0.067623	0.0572597	0.0574949	0.054755	0.063655	0.067623	0.0681818	0.0595483	0.057377	0.0655738	0	0.0020202	0.0121457	0.010101
0.0705394	0.00203666	0.0766046	0.0745342	0.0766046	0.0616016	0.083682	0.0743802	0.0635246	0.0655738	0.0595483	0.0635246	0.0635246	0.0635246	0.0639175	0.0597938	0.0599174	0.0597938	0.0597938	0.0599174	0.0597938	0.0556701	0.0518672	0.0661157	0.0661157	0.0576132	0.0527383	0	0.0530612	0.01222	0.0759754	0.0759754	0.0699588	0.0677618	0.0759754	0.073922	0.0655738	0.0552147	0.0554415	0.0518732	0.0616016	0.0655738	0.0661157	0.0616016	0.0594262	0.067623	0.0020202	0	0.01417	0.0121212
0.0809129	0.0122449	0.0869565	0.0848861	0.0890269	0.0718686	0.0941423	0.0847107	0.0737705	0.0758197	0.0698152	0.0737705	0.0737705	0.0737705	0.0742268	0.0701031	0.0681818	0.0680412	0.0680412	0.0681818	0.0680412	0.0639175	0.060166	0.0764463	0.0764463	0.0679012	0.0630081	0.00320513	0.0633947	0.00204082	0.0862423	0.0862423	0.0802469	0.0780287	0.0841889	0.0841889	0.0758197	0.0654397	0.0657084	0.0576369	0.0718686	0.0758197	0.0764463	0.0718686	0.0696721	0.0778689	0.0121457	0.01417	0	0.00202429
0.0767635	0.0101833	0.0828157	0.0807453	0.0848861	0.0677618	0.0899582	0.0805785	0.0696721	0.0717213	0.0657084	0.0696721	0.0696721	0.0696721	0.0701031	0.0659794	0.0640496	0.0639175	0.0639175	0.0640496	0.0639175	0.0597938	0.0560166	0.072314	0.072314	0.063786	0.0608519	0	0.0612245	0	0.0821355	0.0821355	0.0761317	0.073922	0.0821355	0.0800821	0.0717213	0.0613497	0.0616016	0.054755	0.0677618	0.0717213	0.072314	0.0677618	0.0655738	0.0737705	0.010101	0.0121212	0.00202429	0
0.0582121	0.0510204	0.060166	0.0580913	0.0684647	0.0514403	0.0649895	0.057971	0.0492813	0.0513347	0.0452675	0.0492813	0.0492813	0.0492813	0.0495868	0.0433884	0.0434783	0.053719	0.053719	0.0538302	0.053719	0.0413223	0.043659	0.0517598	0.0517598	0.043299	0.0324544	0.0257235	0.0326531	0.0571429	0.0576132	0.0596708	0.057732	0.0596708	0.063786	0.0576132	0.0513347	0.045082	0.0452675	0.0404624	0.0473251	0.0513347	0.0517598	0.0514403	0.0492813	0.0574949	0.0506073	0.048583	0.0588235	0.0566802
0.075	0.0635246	0.0769231	0.0748441	0.0769231	0.0659794	0.0861345	0.0746888	0.0576132	0.0596708	0.0618557	0.0576132	0.0576132	0.0576132	0.057971	0.0559006	0.0560166	0.0662526	0.0662526	0.06639	0.0662526	0.0559006	0.0583333	0.060166	0.060166	0.0619835	0.0488798	0.0420712	0.0491803	0.067623	0.0783505	0.0762887	0.0743802	0.0680412	0.0783505	0.0742268	0.0596708	0.0595483	0.0618557	0.0668605	0.0597938	0.0596708	0.060166	0.0659794	0.0635246	0.0679012	0.0630081	0.0609756	0.0651731	0.0670732
0.0623701	0.055102	0.0643154	0.0622407	0.0726141	0.0555556	0.0691824	0.0621118	0.0534979	0.0555556	0.0494845	0.0534979	0.0534979	0.0534979	0.053719	0.0475207	0.047619	0.0578512	0.0578512	0.057971	0.0578512	0.0454545	0.047817	0.0559006	0.0559006	0.0474227	0.0365854	0.0321543	0.0367347	0.0612245	0.0618557	0.0639175	0.0619835	0.0639175	0.0680412	0.0618557	0.0555556	0.0492813	0.0494845	0.0462428	0.0515464	0.0555556	0.0559006	0.0555556	0.0534979	0.0616016	0.0547667	0.0527383	0.0589431	0.0608519
0.043299	0.0597938	0.0493827	0.0473251	0.0493827	0.0473251	0.0561331	0.0472279	0.0184049	0.0204499	0.0184426	0.0184049	0.0184049	0.0184049	0.0184049	0.0204499	0.0204499	0.0142857	0.0142857	0.0143149	0.0142857	0.00204082	0.00410678	0.0204499	0.0204499	0.0163599	0.0414079	0.0354839	0.0414079	0.0618557	0.0514403	0.0493827	0.043299	0.0452675	0.0493827	0.0473251	0.0204499	0.0184049	0.0184426	0.017192	0.0204918	0.0204499	0.0204499	0.0473251	0.0455487	0.0452675	0.0597938	0.057732	0.0659794	0.0618557
0.0666667	0.0511247	0.0686071	0.0665281	0.0727651	0.0556701	0.0756303	0.06639	0.060166	0.0622407	0.0602911	0.060166	0.060166	0.060166	0.060166	0.057971	0.0580913	0.0641822	0.0641822	0.0643154	0.0641822	0.0559006	0.0541667	0.0622407	0.0622407	0.0557851	0.0509165	0.0255591	0.0509165	0.0569106	0.0686071	0.0686071	0.0666667	0.0644491	0.0686071	0.0665281	0.0622407	0.057971	0.0602911	0.0550725	0.0582121	0.0640496	0.0622407	0.0556701	0.0539419	0.0618557	0.0511247	0.0531697	0.0594262	0.0572597
0.0666667	0.0511247	0.0686071	0.0665281	0.0727651	0.0556701	0.0756303	0.06639	0.060166	0.0622407	0.0602911	0.060166	0.060166	0.060166	0.060166	0.057971	0.0580913	0.0641822	0.0641822	0.0643154	0.0641822	0.0559006	0.0541667	0.0622407	0.0622407	0.0557851	0.0512295	0.0258065	0.0512295	0.0572597	0.0686071	0.0686071	0.0666667	0.0644491	0.0686071	0.0665281	0.0622407	0.057971	0.0602911	0.0550725	0.0582121	0.0622407	0.0622407	0.0556701	0.0539419	0.0618557	0.0511247	0.0531697	0.0594262	0.0572597
0.0666667	0.0552147	0.0727651	0.0706861	0.0727651	0.0597938	0.0798319	0.0705394	0.0435685	0.0435685	0.047817	0.0435685	0.0435685	0.0435685	0.0435685	0.0496894	0.0497925	0.0517598	0.0517598	0.0518672	0.0517598	0.0393375	0.0416667	0.0456432	0.0435685	0.0454545	0	0.0251572	0	0.0603622	0.0727651	0.0727651	0.0666667	0.0686071	0.0727651	0.0706861	0.0435685	0.047619	0.047817	0.0376812	0.045738	0.0453608	0.0435685	0.0597938	0.0580913	0.0618557	0.0552147	0.0531697	0.0635246	0.0613497
0.043299	0.0597938	0.0493827	0.0473251	0.0493827	0.0473251	0.0561331	0.0472279	0.0184049	0.0204499	0.0184426	0.0184049	0.0184049	0.0184049	0.0184049	0.0204499	0.0204499	0.0142857	0.0142857	0.0143149	0.0142857	0.00204082	0.00410678	0.0204499	0.0204499	0.0163599	0.0414079	0.0354839	0.0414079	0.0618557	0.0514403	0.0493827	0.043299	0.0452675	0.0493827	0.0473251	0.0204499	0.0184049	0.0184426	0.017192	0.0204918	0.0204499	0.0204499	0.0473251	0.0455487	0.0452675	0.0597938	0.057732	0.0659794	0.0618557
0.043299	0.0597938	0.0493827	0.0473251	0.0493827	0.0473251	0.0561331	0.0472279	0.0184049	0.0204499	0.0184426	0.0184049	0.0184049	0.0184049	0.0184049	0.0204499	0.0204499	0.0142857	0.0142857	0.0143149	0.0142857	0.00204082	0.00410678	0.0204499	0.0204499	0.0163599	0.0414079	0.0354839	0.0414079	0.0618557	0.0514403	0.0493827	0.043299	0.0452675	0.0493827	0.0473251	0.0204499	0.0184049	0.0184426	0.017192	0.0204918	0.0204499	0.0204499	0.0473251	0.0455487	0.0452675	0.0597938	0.057732	0.0659794	0.0618557
0.043299	0.0597938	0.0493827	0.0473251	0.0493827	0.0473251	0.0561331	0.0472279	0.0184049	0.0204499	0.0184426	0.0184049	0.0184049	0.0184049	0.0184049	0.0204499	0.0204499	0.0142857	0.0142857	0.0143149	0.0142857	0.00204082	0.00410678	0.0204499	0.0204499	0.0163599	0.0414079	0.0354839	0.0414079	0.0618557	0.0514403	0.0493827	0.043299	0.0452675	0.0493827	0.0473251	0.0204499	0.0184049	0.0184426	0.017192	0.0204918	0.0204499	0.0204499	0.0473251	0.0455487	0.0452675	0.0597938	0.057732	0.0659794	0.0618557
0.0412371	0.057732	0.0473251	0.0452675	0.0473251	0.0452675	0.0540541	0.0451745	0.0163599	0.0184049	0.0163934	0.0163599	0.0163599	0.0163599	0.0163599	0.0184049	0.0184049	0.0122449	0.0122449	0.0122699	0.0122449	0	0.00205339	0.0184049	0.0184049	0.0143149	0.0393375	0.0322581	0.0393375	0.0597938	0.0493827	0.0473251	0.0412371	0.0432099	0.0473251	0.0452675	0.0184049	0.0163599	0.0163934	0.0143266	0.0184426	0.0184049	0.0184049	0.0452675	0.0434783	0.0432099	0.057732	0.0556701	0.0639175	0.0597938
0.0143737	0.0786749	0.0163934	0.0143443	0	0.0640496	0.0248447	0.0143443	0.0556701	0.057732	0.0557851	0.0556701	0.0556701	0.0556701	0.0556701	0.0536082	0.0536082	0.0555556	0.0555556	0.0556701	0.0555556	0.0473251	0.047619	0.057732	0.057732	0.0492813	0.0727651	0.0582524	0.0727651	0.0848861	0.0184426	0.0163934	0.0143737	0.0204918	0.0163934	0.0143443	0.057732	0.0493827	0.0557851	0.0491329	0.0536082	0.057732	0.057732	0.0640496	0.0602911	0.0661157	0.0786749	0.0766046	0.0890269	0.0848861
0.057971	0.0595483	0.0681818	0.0661157	0.0640496	0	0.0772443	0.0659794	0.0536082	0.0556701	0.0578512	0.0536082	0.0536082	0.0536082	0.0536082	0.0514403	0.0515464	0.0555556	0.0555556	0.0556701	0.0555556	0.0452675	0.047619	0.0556701	0.0556701	0.0513347	0.0597938	0.0321543	0.0597938	0.0677618	0.0702479	0.0681818	0.057971	0.0640496	0.0640496	0.0661157	0.0556701	0.0576132	0.0578512	0.0434783	0.0516529	0.0556701	0.0556701	0	0	0.00610998	0.0595483	0.0616016	0.0718686	0.0677618
0.0518672	0.0617284	0.0621118	0.0600414	0.057971	0.0142857	0.0711297	0.0599174	0.0516529	0.053719	0.0559006	0.0516529	0.0516529	0.0516529	0.0516529	0.0494845	0.0495868	0.0556701	0.0556701	0.0557851	0.0556701	0.043299	0.0456432	0.053719	0.053719	0.0493827	0.0578512	0.0289389	0.0578512	0.0699588	0.0641822	0.0621118	0.0518672	0.057971	0.057971	0.0600414	0.053719	0.0556701	0.0559006	0.0405797	0.0496894	0.053719	0.053719	0.0142857	0.0123203	0.0204082	0.0617284	0.0596708	0.0740741	0.0699588
0.0597938	0.0674847	0.0658436	0.063786	0.0658436	0.044898	0.0727651	0.063655	0.0431211	0.0451745	0.0473251	0.0431211	0.0431211	0.0431211	0.0431211	0.0409836	0.0410678	0.0471311	0.0471311	0.0472279	0.0471311	0.0348361	0.0350515	0.0451745	0.0451745	0.0408998	0.0431211	0.0384615	0.0431211	0.0715746	0.0679012	0.0658436	0.0597938	0.0617284	0.0658436	0.063786	0.0451745	0.0471311	0.0473251	0.0432277	0.0452675	0.0451745	0.0451745	0.044898	0.0431211	0.0469388	0.0674847	0.0654397	0.0756646	0.0715746
0.0724947	0.0609244	0.0744681	0.0723404	0.0723404	0.0635593	0.0817204	0.0721868	0.0552017	0.0573248	0.0595745	0.0552017	0.0552017	0.0552017	0.0552017	0.0530786	0.0531915	0.0636943	0.0636943	0.0638298	0.0636943	0.0530786	0.0555556	0.0574468	0.0574468	0.059448	0.0462185	0.037037	0.0462185	0.0651261	0.07431	0.07431	0.0723404	0.0658174	0.0764331	0.0721868	0.0573248	0.0573248	0.0595745	0.0630631	0.0574468	0.0573248	0.0574468	0.0635593	0.0634249	0.0655391	0.0607966	0.0587002	0.0672269	0.0649895
0.0561331	0.0597938	0.06639	0.0643154	0.0622407	0	0.0754717	0.0641822	0.0536082	0.0556701	0.0578512	0.0536082	0.0536082	0.0536082	0.053719	0.0516529	0.0517598	0.0557851	0.0557851	0.0559006	0.0557851	0.0454545	0.047817	0.0559006	0.0559006	0.0515464	0.0597938	0.0323625	0.0599174	0.0680412	0.0681818	0.0661157	0.0559006	0.0619835	0.0619835	0.0640496	0.0556701	0.0555556	0.0578512	0.0437318	0.0516529	0.0556701	0.0559006	0	0	0.00612245	0.0595483	0.0616016	0.0718686	0.0677618
0.0666667	0.0552147	0.0727651	0.0706861	0.0727651	0.0597938	0.0798319	0.0705394	0.0432099	0.0432099	0.0474227	0.0432099	0.0432099	0.0432099	0.0434783	0.0496894	0.0497925	0.0517598	0.0517598	0.0518672	0.0517598	0.0393375	0.0416667	0.0456432	0.0435685	0.0454545	0	0.0251572	0	0.0603622	0.0721649	0.0721649	0.0661157	0.0680412	0.0721649	0.0701031	0.0432099	0.0472279	0.0474227	0.0376812	0.0453608	0.0449898	0.0435685	0.0597938	0.0576132	0.0617284	0.0547667	0.0527383	0.0630081	0.0608519
0.0733753	0.0617284	0.0753138	0.0732218	0.0753138	0.0622407	0.0824524	0.0730689	0.05625	0.0583333	0.0605428	0.05625	0.05625	0.05625	0.05625	0.0541667	0.0542797	0.0645833	0.0645833	0.0647182	0.0645833	0.0541667	0.0566038	0.0584551	0.0584551	0.0602911	0.0473251	0.0390879	0.0473251	0.0658436	0.0751566	0.0751566	0.0732218	0.0668058	0.0772443	0.0730689	0.0583333	0.0582121	0.0605428	0.0643275	0.0584551	0.0583333	0.0584551	0.0622407	0.0621118	0.0641822	0.0616016	0.0595483	0.0679012	0.0657084
0.057732	0.0654397	0.063786	0.0617284	0.063786	0.0428571	0.0727651	0.0616016	0.0409836	0.0430328	0.0451745	0.0409836	0.0409836	0.0409836	0.0409836	0.0389344	0.0390144	0.045082	0.045082	0.0451745	0.045082	0.0327869	0.0329897	0.0431211	0.0431211	0.0388548	0.0444444	0.04375	0.0443548	0.0724346	0.0657084	0.063655	0.0576132	0.0595483	0.063655	0.0616016	0.0430328	0.0449898	0.0451745	0.0432277	0.0431211	0.0426829	0.0431211	0.0428571	0.0409836	0.0448065	0.0653061	0.0632653	0.0734694	0.0693878
0.0582121	0.0510204	0.060166	0.0580913	0.0684647	0.0514403	0.0649895	0.057971	0.0495868	0.0516529	0.0455487	0.0495868	0.0495868	0.0495868	0.0495868	0.0433884	0.0434783	0.053719	0.053719	0.0538302	0.053719	0.0413223	0.043659	0.0517598	0.0517598	0.043299	0.0322581	0.0252366	0.0322581	0.0564516	0.057971	0.0600414	0.0580913	0.0600414	0.0641822	0.057971	0.0516529	0.0453608	0.0455487	0.0404624	0.047619	0.0532787	0.0517598	0.0514403	0.0495868	0.0574949	0.0509165	0.0488798	0.0591837	0.0570265
0.0712788	0.057732	0.0774059	0.0753138	0.0774059	0.0643154	0.0843882	0.0751566	0.0480167	0.0480167	0.0523013	0.0480167	0.0480167	0.0480167	0.0480167	0.0541667	0.0542797	0.05625	0.05625	0.0563674	0.05625	0.04375	0.0461216	0.0501044	0.0480167	0.049896	0.00206186	0.0290323	0.00206186	0.0639175	0.0774059	0.0774059	0.0712788	0.0732218	0.0774059	0.0753138	0.0480167	0.0520833	0.0523013	0.0405797	0.0502092	0.0480167	0.0480167	0.0643154	0.0626305	0.06639	0.057732	0.0556701	0.0618557	0.0639175
0.06875	0.0572597	0.0748441	0.0727651	0.0748441	0.0618557	0.0819328	0.0726141	0.0452675	0.0452675	0.0494845	0.0452675	0.0452675	0.0452675	0.0455487	0.0517598	0.0518672	0.0538302	0.0538302	0.0539419	0.0538302	0.0414079	0.04375	0.0477178	0.0456432	0.0475207	0.0020284	0.0290323	0.00204082	0.0633947	0.0742268	0.0742268	0.0681818	0.0701031	0.0742268	0.0721649	0.0452675	0.0492813	0.0494845	0.0405797	0.0474227	0.0452675	0.0456432	0.0618557	0.0596708	0.063786	0.0567951	0.0547667	0.0609756	0.0628803
0.0686071	0.0572597	0.0746888	0.0726141	0.0746888	0.0617284	0.0838574	0.0724638	0.0453608	0.0453608	0.0495868	0.0453608	0.0453608	0.0453608	0.0454545	0.0516529	0.0517598	0.053719	0.053719	0.0538302	0.053719	0.0413223	0.043659	0.047619	0.0455487	0.0474227	0.00203666	0.0290323	0.00204082	0.0633947	0.0764463	0.0743802	0.068323	0.0702479	0.0743802	0.072314	0.0453608	0.0493827	0.0495868	0.0405797	0.0475207	0.0453608	0.0455487	0.0617284	0.0597938	0.063655	0.0570265	0.0549898	0.0612245	0.0631365
0.0666667	0.0552147	0.0727651	0.0706861	0.0727651	0.0597938	0.0798319	0.0705394	0.0432099	0.0432099	0.0474227	0.0432099	0.0432099	0.0432099	0.0434783	0.0496894	0.0497925	0.0517598	0.0517598	0.0518672	0.0517598	0.0393375	0.0416667	0.0456432	0.0435685	0.0454545	0	0.0258065	0	0.0613497	0.0721649	0.0721649	0.0661157	0.0680412	0.0721649	0.0701031	0.0432099	0.0472279	0.0474227	0.0376812	0.0453608	0.0432099	0.0435685	0.0597938	0.0576132	0.0617284	0.0547667	0.0527383	0.0630081	0.0608519
0.0726141	0	0.0786749	0.0766046	0.0786749	0.0595483	0.0857741	0.0764463	0.0661157	0.0681818	0.0621118	0.0661157	0.0661157	0.0661157	0.0661157	0.0618557	0.0619835	0.0618557	0.0618557	0.0619835	0.0618557	0.057732	0.0539419	0.0681818	0.0681818	0.0596708	0.0552147	0	0.0552147	0.0101833	0.0786749	0.0786749	0.0726141	0.0703934	0.0786749	0.0766046	0.0681818	0.057732	0.057971	0.054755	0.0641822	0.0681818	0.0681818	0.0595483	0.0578512	0.0657084	0	0.00203666	0.0122449	0.0101833
0.00821355	0.0766046	0.00204918	0	0.0143443	0.0661157	0.010352	0	0.0536082	0.0556701	0.0495868	0.0536082	0.0536082	0.0536082	0.0536082	0.0515464	0.0515464	0.0534979	0.0534979	0.0536082	0.0534979	0.0452675	0.0455487	0.0556701	0.0556701	0.0431211	0.0706861	0.0517799	0.0706861	0.0807453	0.00409836	0.00204918	0.00821355	0.0143443	0.0102459	0	0.0556701	0.0432099	0.0495868	0.0433526	0.0515464	0.0556701	0.0556701	0.0661157	0.0623701	0.0681818	0.0766046	0.0745342	0.0848861	0.0807453
0.0666667	0.0552147	0.0727651	0.0706861	0.0727651	0.0597938	0.0798319	0.0705394	0.0435685	0.0435685	0.047817	0.0435685	0.0435685	0.0435685	0.0435685	0.0496894	0.0497925	0.0517598	0.0517598	0.0518672	0.0517598	0.0393375	0.0416667	0.0456432	0.0435685	0.0454545	0	0.0258065	0	0.0613497	0.0727651	0.0727651	0.0666667	0.0686071	0.0727651	0.0706861	0.0435685	0.047619	0.047817	0.0376812	0.045738	0.0435685	0.0435685	0.0597938	0.0580913	0.0618557	0.0552147	0.0531697	0.0635246	0.0613497
0.0666667	0.0552147	0.0727651	0.0706861	0.0727651	0.0597938	0.0798319	0.0705394	0.0435685	0.0435685	0.047817	0.0435685	0.0435685	0.0435685	0.0435685	0.0496894	0.0497925	0.0517598	0.0517598	0.0518672	0.0517598	0.0393375	0.0416667	0.0456432	0.0435685	0.0454545	0	0.0258065	0	0.0613497	0.0727651	0.0727651	0.0666667	0.0686071	0.0727651	0.0706861	0.0435685	0.047619	0.047817	0.0376812	0.045738	0.0435685	0.0435685	0.0597938	0.0580913	0.0618557	0.0552147	0.0531697	0.0635246	0.0613497
0.0617284	0.0586797	0.0716049	0.0691358	0.0666667	0	0.0717822	0.0691358	0.0518519	0.0518519	0.0544554	0.0518519	0.0518519	0.0518519	0.0518519	0.0492611	0.0518519	0.0541872	0.0541872	0.054321	0.0541872	0.0418719	0.044665	0.0518519	0.0518519	0.04914	0.0565111	0.0321543	0.0565111	0.0684597	0.0691358	0.0716049	0.0617284	0.0691358	0.0691358	0.0691358	0.0518519	0.0566502	0.0569307	0.0434783	0.049505	0.0518519	0.0518519	0	0	0.00243902	0.0586797	0.0611247	0.0710784	0.0684597
0.0600414	0.0616016	0.0702479	0.0681818	0.0661157	0.0020202	0.0793319	0.0680412	0.0554415	0.0574949	0.0596708	0.0554415	0.0554415	0.0554415	0.0555556	0.0534979	0.0536082	0.0576132	0.0576132	0.057732	0.0576132	0.0473251	0.0496894	0.057732	0.057732	0.0533881	0.0616016	0.0353698	0.0617284	0.0698152	0.0720165	0.0699588	0.0597938	0.0658436	0.0658436	0.0679012	0.0574949	0.0594262	0.0596708	0.0463768	0.0534979	0.0574949	0.057732	0.00203666	0.00202429	0.00813008	0.0613497	0.0633947	0.0736196	0.0695297
0.0078125	0.075718	0.0104167	0.0104167	0.0182292	0.0577428	0.0130208	0.0104167	0.039267	0.039267	0.0314961	0.039267	0.039267	0.039267	0.039267	0.0366492	0.039267	0.0469974	0.0469974	0.0471204	0.0469974	0.0365535	0.0368421	0.039267	0.039267	0.0338542	0.0629921	0.0491803	0.0629921	0.0809399	0.0104167	0.0104167	0.0078125	0.00260417	0.0078125	0.0104167	0.039267	0.0261097	0.0341207	0.0350877	0.0367454	0.039267	0.039267	0.0577428	0.0577428	0.0551181	0.075718	0.073107	0.0837696	0.0809399
0.0640732	0.0541761	0.0686499	0.0663616	0.0686499	0.0544218	0.0691244	0.06621	0.0525114	0.0547945	0.0572082	0.0525114	0.0525114	0.0525114	0.0525114	0.0455581	0.0479452	0.0615034	0.0615034	0.0616438	0.0615034	0.047836	0.0504587	0.0525114	0.0547945	0.0545455	0.040724	0.0291262	0.040724	0.0586907	0.0663616	0.0686499	0.0640732	0.0617849	0.0686499	0.0663616	0.0547945	0.0546697	0.0572082	0.0523256	0.0526316	0.0547945	0.0547945	0.0544218	0.0522727	0.0566893	0.0541761	0.0519187	0.0565611	0.0586907
[truncated: 33 more columns]

## Sheet: alg_NZ_Usnea_replicated
AAlbury1	AAlbury2	AAlbury3	AAlbury4	AAlbury5	AAlbury6	AAlbury7	AAlbury8	ACavStrm1	ACavStrm2	ACavStrm3	ACavStrm4	ACavStrm5	ACavStrm6	ACragie1	ACragie2	ACragie3	ACragie4	ACragie5	ACragie6	ACragie7	ACragSki1	ACragSki2	ACragSki3	ACragSki4	ACragSki5	AElleng1	AElleng2	AElleng3	AElleng4	AGlentan1	AGlentan2	AGlentan3	AGlentan4	AGlentan5	AGlentan6	AGreyney1	AGreyney2	AGreyney3	AGreyney4	AGreyney5	AHawdRiv1	AHawdRiv2	AKenBush1	AKenBush2	AKenBush3	ALrdBush1	ALrdBush2	ALrdBush3	ALrdBush4
0	0.039185	0.0015748	0.0392465	0.0392465	0.134907	0.0423862	0.0408163	0.0392465	0.00470219	0.0015674	0.0549451	0.0015674	0.0015674	0.0521739	0.0518639	0.0590112	0.144558	0.146508	0.145798	0.145614	0.0471698	0.0471698	0.0015674	0.0015674	0.0518868	0.1552	0.043956	0.1568	0.0392465	0.0549451	0.0518053	0.0533752	0.0345369	0.0533752	0.0392465	0.00470219	0.0015674	0.0518053	0.0409449	0.0015674	0.0015674	0.0015674	0.143339	0.134907	0.145025	0.0392465	0.0423862	0.0392465	0.0392465
0.039185	0	0.0377953	0.0109718	0.0109718	0.128162	0.0125392	0.0125392	0.0109718	0.039185	0.0376176	0.0470219	0.0376176	0.0376176	0.0413043	0.0436893	0.0477707	0.144558	0.146508	0.142367	0.145614	0.0423862	0.0423862	0.0376176	0.0376176	0.0470958	0.152	0.0172414	0.1536	0.0109718	0.0470219	0.0438871	0.0454545	0.00470219	0.0454545	0.0109718	0.039185	0.0376176	0.0470219	0.0345912	0.0376176	0.0375587	0.0376176	0.133221	0.128162	0.134907	0.00940439	0.0141066	0.0109718	0.0109718
0.0015748	0.0377953	0	0.0378549	0.0378549	0.132203	0.0410095	0.0394322	0.0378549	0.00314961	0	0.0520505	0	0	0.05	0.0502431	0.0574163	0.142857	0.144804	0.144082	0.14386	0.0458136	0.0458136	0	0	0.0505529	0.154341	0.0425868	0.155949	0.0378549	0.0520505	0.0488959	0.0504732	0.033123	0.0504732	0.0378549	0.00314961	0	0.0488959	0.039557	0	0	0	0.144068	0.132203	0.145763	0.0378549	0.0410095	0.0378549	0.0378549
0.0392465	0.0109718	0.0378549	0	0	0.131757	0.0125392	0.0015674	0	0.0392465	0.0376766	0.0470219	0.0376766	0.0376766	0.043573	0.0436893	0.0510367	0.143101	0.145051	0.140893	0.144112	0.0455259	0.0455259	0.0376766	0.0376766	0.0470958	0.152244	0.00626959	0.150641	0	0.0470219	0.0438871	0.0454545	0.00626959	0.0454545	0	0.0392465	0.0376766	0.0470219	0.0314465	0.0376766	0.0376176	0.0376766	0.136824	0.131757	0.138514	0.0109718	0.0031348	0	0
0.0392465	0.0109718	0.0378549	0	0	0.131757	0.0125392	0.0015674	0	0.0392465	0.0376766	0.0470219	0.0376766	0.0376766	0.043573	0.0436893	0.0510367	0.143101	0.145051	0.140893	0.144112	0.0455259	0.0455259	0.0376766	0.0376766	0.0470958	0.152244	0.00626959	0.150641	0	0.0470219	0.0438871	0.0454545	0.00626959	0.0454545	0	0.0392465	0.0376766	0.0470219	0.0314465	0.0376766	0.0376176	0.0376766	0.136824	0.131757	0.138514	0.0109718	0.0031348	0	0
0.134907	0.128162	0.132203	0.131757	0.131757	0	0.126689	0.130068	0.13	0.129784	0.131448	0.128333	0.131448	0.131448	0.117778	0.124126	0.12543	0.101613	0.103393	0.104065	0.101329	0.12605	0.12605	0.132328	0.133221	0.131092	0.144538	0.131448	0.146218	0.13	0.13	0.13	0.128333	0.125	0.128333	0.13	0.129784	0.131448	0.131667	0.123746	0.131448	0.13289	0.131448	0.0470219	0	0.0485893	0.128333	0.133333	0.13	0.13
0.0423862	0.0125392	0.0410095	0.0125392	0.0125392	0.126689	0	0.0141066	0.0125392	0.0423862	0.0408163	0.0470219	0.0408163	0.0408163	0.0479303	0.0436893	0.0526316	0.143101	0.145051	0.140893	0.144112	0.0470958	0.0470958	0.0408163	0.0408163	0.0502355	0.150641	0.0172414	0.152244	0.0125392	0.0470219	0.0438871	0.0454545	0.00783699	0.0454545	0.0125392	0.0423862	0.0408163	0.0470219	0.0361635	0.0408163	0.0407524	0.0408163	0.131757	0.126689	0.133446	0.0109718	0.015674	0.0125392	0.0125392
0.0408163	0.0125392	0.0394322	0.0015674	0.0015674	0.130068	0.0141066	0	0.0015674	0.0408163	0.0392465	0.0485893	0.0392465	0.0392465	0.0457516	0.0453074	0.0526316	0.141397	0.143345	0.139175	0.142355	0.0470958	0.0470958	0.0392465	0.0392465	0.0486656	0.150641	0.00783699	0.149038	0.0015674	0.0485893	0.0454545	0.0470219	0.00783699	0.0470219	0.0015674	0.0408163	0.0392465	0.0485893	0.0330189	0.0392465	0.039185	0.0392465	0.135135	0.130068	0.136824	0.0125392	0.00470219	0.0015674	0.0015674
0.0392465	0.0109718	0.0378549	0	0	0.13	0.0125392	0.0015674	0	0.0383436	0.0368098	0.0459418	0.0368098	0.0368098	0.043573	0.0436893	0.0510367	0.143101	0.145051	0.140893	0.144112	0.0468019	0.0468019	0.0374415	0.0376766	0.0483619	0.14867	0.00612557	0.147105	0	0.046225	0.042879	0.0444104	0.00612557	0.0444104	0	0.0383436	0.0368098	0.0459418	0.030722	0.0368098	0.0367534	0.0368098	0.133443	0.128501	0.135091	0.0107198	0.00306279	0	0
0.00470219	0.039185	0.00314961	0.0392465	0.0392465	0.129784	0.0423862	0.0408163	0.0383436	0	0.00306279	0.0521472	0.00306279	0.00306279	0.0521739	0.0502431	0.0590112	0.141156	0.143101	0.142367	0.142105	0.0484375	0.0484375	0.00311526	0.0031348	0.053125	0.15	0.0429448	0.151562	0.0383436	0.0524691	0.0490798	0.0506135	0.0337423	0.0506135	0.0383436	0	0.00306279	0.0490798	0.04	0.00306279	0.00306279	0.00306279	0.143092	0.128289	0.144737	0.0383436	0.041411	0.0383436	0.0383436
0.0015674	0.0376176	0	0.0376766	0.0376766	0.131448	0.0408163	0.0392465	0.0368098	0.00306279	0	0.0521472	0	0	0.05	0.0502431	0.0574163	0.142857	0.144804	0.144082	0.14386	0.046875	0.046875	0	0	0.0515625	0.15	0.041411	0.151562	0.0368098	0.0524691	0.0490798	0.0506135	0.0322086	0.0506135	0.0368098	0.00306279	0	0.0490798	0.0384615	0	0	0	0.141447	0.129934	0.143092	0.0368098	0.0398773	0.0368098	0.0368098
0.0549451	0.0470219	0.0520505	0.0470219	0.0470219	0.128333	0.0470219	0.0485893	0.0459418	0.0521472	0.0521472	0	0.0521472	0.0521472	0.0457516	0.00161812	0.0510367	0.136286	0.138225	0.137457	0.137083	0.0436817	0.0436817	0.0530421	0.0533752	0.0514821	0.153365	0.0459418	0.15493	0.0459418	0.00308166	0.00306279	0.00153139	0.0413476	0.00153139	0.0459418	0.0521472	0.0521472	0.00612557	0.0460829	0.0521472	0.0520674	0.0521472	0.135091	0.126853	0.136738	0.0444104	0.0490046	0.0459418	0.0459418
0.0015674	0.0376176	0	0.0376766	0.0376766	0.131448	0.0408163	0.0392465	0.0368098	0.00306279	0	0.0521472	0	0	0.05	0.0502431	0.0574163	0.142857	0.144804	0.144082	0.14386	0.046875	0.046875	0	0	0.0515625	0.15	0.041411	0.151562	0.0368098	0.0524691	0.0490798	0.0506135	0.0322086	0.0506135	0.0368098	0.00306279	0	0.0490798	0.0384615	0	0	0	0.141447	0.129934	0.143092	0.0368098	0.0398773	0.0368098	0.0368098
0.0015674	0.0376176	0	0.0376766	0.0376766	0.131448	0.0408163	0.0392465	0.0368098	0.00306279	0	0.0521472	0	0	0.05	0.0502431	0.0574163	0.142857	0.144804	0.144082	0.14386	0.046875	0.046875	0	0	0.0515625	0.15	0.041411	0.151562	0.0368098	0.0524691	0.0490798	0.0506135	0.0322086	0.0506135	0.0368098	0.00306279	0	0.0490798	0.0384615	0	0	0	0.141447	0.129934	0.143092	0.0368098	0.0398773	0.0368098	0.0368098
0.0521739	0.0413043	0.05	0.043573	0.043573	0.117778	0.0479303	0.0457516	0.043573	0.0521739	0.05	0.0457516	0.05	0.05	0	0.043573	0	0.135857	0.138085	0.138085	0.135857	0.0349345	0.0349345	0.05	0.05	0.0436681	0.118304	0.0413943	0.118304	0.043573	0.0457516	0.0413943	0.043573	0.0392157	0.043573	0.043573	0.0521739	0.05	0.0413943	0.0415755	0.05	0.05	0.05	0.124444	0.117778	0.126667	0.0457516	0.0479303	0.043573	0.043573
0.0518639	0.0436893	0.0502431	0.0436893	0.0436893	0.124126	0.0436893	0.0453074	0.0436893	0.0502431	0.0502431	0.00161812	0.0502431	0.0502431	0.043573	0	0.0501618	0.136602	0.138354	0.138354	0.137083	0.0388979	0.0388979	0.0502431	0.0502431	0.0470016	0.157285	0.0436893	0.15894	0.0436893	0.00161812	0.00161812	0	0.038835	0	0.0436893	0.0502431	0.0502431	0.00485437	0.0438312	0.0502431	0.0501618	0.0502431	0.131119	0.124126	0.132867	0.0420712	0.0469256	0.0436893	0.0436893
0.0590112	0.0477707	0.0574163	0.0510367	0.0510367	0.12543	0.0526316	0.0526316	0.0510367	0.0590112	0.0574163	0.0510367	0.0574163	0.0574163	0	0.0501618	0	0.139415	0.141136	0.141136	0.140351	0.0447284	0.0447284	0.0574163	0.0574163	0.057508	0.143322	0.0478469	0.144951	0.0510367	0.0510367	0.0478469	0.0494418	0.046252	0.0494418	0.0510367	0.0590112	0.0574163	0.0494418	0.048	0.0574163	0.0573248	0.0574163	0.134021	0.12543	0.135739	0.0510367	0.0542265	0.0510367	0.0510367
0.144558	0.144558	0.142857	0.143101	0.143101	0.101613	0.143101	0.141397	0.143101	0.141156	0.142857	0.136286	0.142857	0.142857	0.135857	0.136602	0.139415	0	0.00159236	0.00160514	0	0.139932	0.139932	0.142857	0.142857	0.138225	0.156089	0.144312	0.157804	0.142857	0.13799	0.13799	0.136286	0.143101	0.136286	0.143101	0.141156	0.142857	0.139693	0.136752	0.142857	0.144068	0.142615	0.117552	0.101449	0.119163	0.144804	0.146508	0.143101	0.143101
0.146508	0.146508	0.144804	0.145051	0.145051	0.103393	0.145051	0.143345	0.145051	0.143101	0.144804	0.138225	0.144804	0.144804	0.138085	0.138354	0.141136	0.00159236	0	0.00321027	0.00163934	0.14188	0.14188	0.144804	0.144804	0.140171	0.158076	0.146259	0.159794	0.144804	0.139932	0.139932	0.138225	0.145051	0.138225	0.145051	0.143101	0.144804	0.141638	0.138699	0.144804	0.14601	0.144558	0.119355	0.103226	0.120968	0.146758	0.148464	0.145051	0.145051
0.145798	0.142367	0.144082	0.140893	0.140893	0.104065	0.140893	0.139175	0.140893	0.142367	0.144082	0.137457	0.144082	0.144082	0.138085	0.138354	0.141136	0.00160514	0.00321027	0	0.00163934	0.141136	0.141136	0.144082	0.144082	0.139415	0.159445	0.142367	0.161179	0.140893	0.139175	0.139175	0.137457	0.140893	0.137457	0.140893	0.142367	0.144082	0.140893	0.137931	0.144082	0.145548	0.144082	0.120325	0.104065	0.121951	0.142612	0.14433	0.140893	0.140893
0.145614	0.145614	0.14386	0.144112	0.144112	0.101329	0.144112	0.142355	0.144112	0.142105	0.14386	0.137083	0.14386	0.14386	0.135857	0.137083	0.140351	0	0.00163934	0.00163934	0	0.140845	0.140845	0.14386	0.14386	0.139085	0.157801	0.145614	0.159574	0.144112	0.13884	0.13884	0.137083	0.144112	0.137083	0.144112	0.142105	0.14386	0.140598	0.137566	0.14386	0.145359	0.14386	0.116279	0.101329	0.11794	0.14587	0.147627	0.144112	0.144112
0.0471698	0.0423862	0.0458136	0.0455259	0.0455259	0.12605	0.0470958	0.0470958	0.0468019	0.0484375	0.046875	0.0436817	0.046875	0.046875	0.0349345	0.0388979	0.0447284	0.139932	0.14188	0.141136	0.140845	0	0	0.046875	0.0455975	0.0171607	0.145136	0.0468019	0.14673	0.0468019	0.0436817	0.0405616	0.0421217	0.0421217	0.0421217	0.0468019	0.0484375	0.046875	0.0405616	0.0421875	0.046875	0.0468019	0.046875	0.134454	0.12605	0.136134	0.0452418	0.049922	0.0468019	0.0468019
0.0471698	0.0423862	0.0458136	0.0455259	0.0455259	0.12605	0.0470958	0.0470958	0.0468019	0.0484375	0.046875	0.0436817	0.046875	0.046875	0.0349345	0.0388979	0.0447284	0.139932	0.14188	0.141136	0.140845	0	0	0.046875	0.0455975	0.0171607	0.145136	0.0468019	0.14673	0.0468019	0.0436817	0.0405616	0.0421217	0.0421217	0.0421217	0.0468019	0.0484375	0.046875	0.0405616	0.0421875	0.046875	0.0468019	0.046875	0.134454	0.12605	0.136134	0.0452418	0.049922	0.0468019	0.0468019
0.0015674	0.0376176	0	0.0376766	0.0376766	0.132328	0.0408163	0.0392465	0.0374415	0.00311526	0	0.0530421	0	0	0.05	0.0502431	0.0574163	0.142857	0.144804	0.144082	0.14386	0.046875	0.046875	0	0	0.0515625	0.152623	0.0421217	0.154213	0.0374415	0.0530421	0.049922	0.0514821	0.0327613	0.0514821	0.0374415	0.00311526	0	0.049922	0.0391236	0	0	0	0.144054	0.132328	0.145729	0.0374415	0.0405616	0.0374415	0.0374415
0.0015674	0.0376176	0	0.0376766	0.0376766	0.133221	0.0408163	0.0392465	0.0376766	0.0031348	0	0.0533752	0	0	0.05	0.0502431	0.0574163	0.142857	0.144804	0.144082	0.14386	0.0455975	0.0455975	0	0	0.0503145	0.1536	0.0423862	0.1552	0.0376766	0.0533752	0.0502355	0.0518053	0.032967	0.0518053	0.0376766	0.0031348	0	0.0502355	0.0393701	0	0	0	0.145025	0.133221	0.146712	0.0376766	0.0408163	0.0376766	0.0376766
0.0518868	0.0470958	0.0505529	0.0470958	0.0470958	0.131092	0.0502355	0.0486656	0.0483619	0.053125	0.0515625	0.0514821	0.0515625	0.0515625	0.0436681	0.0470016	0.057508	0.138225	0.140171	0.139415	0.139085	0.0171607	0.0171607	0.0515625	0.0503145	0	0.154705	0.0514821	0.1563	0.0483619	0.0514821	0.0483619	0.049922	0.0468019	0.049922	0.0483619	0.053125	0.0515625	0.0514821	0.05	0.0515625	0.0514821	0.0515625	0.139496	0.131092	0.141176	0.049922	0.0514821	0.0483619	0.0483619
0.1552	0.152	0.154341	0.152244	0.152244	0.144538	0.150641	0.150641	0.14867	0.15	0.15	0.153365	0.15	0.15	0.118304	0.157285	0.143322	0.156089	0.158076	0.159445	0.157801	0.145136	0.145136	0.152623	0.1536	0.154705	0	0.14792	0.00150602	0.14526	0.155906	0.153365	0.153365	0.14554	0.153365	0.14867	0.15	0.15	0.15493	0.139717	0.15	0.151608	0.146565	0.15235	0.139159	0.150485	0.14554	0.1518	0.14867	0.14867
0.043956	0.0172414	0.0425868	0.00626959	0.00626959	0.131448	0.0172414	0.00783699	0.00612557	0.0429448	0.041411	0.0459418	0.041411	0.041411	0.0413943	0.0436893	0.0478469	0.144312	0.146259	0.142367	0.145614	0.0468019	0.0468019	0.0421217	0.0423862	0.0514821	0.14792	0	0.146379	0.0060423	0.046225	0.042879	0.0444104	0.0122511	0.0444104	0.00612557	0.0429448	0.041411	0.0459418	0.030722	0.041411	0.0422323	0.0408472	0.132901	0.128039	0.134522	0.0168453	0.00918836	0.00612557	0.00612557
0.1568	0.1536	0.155949	0.150641	0.150641	0.146218	0.152244	0.149038	0.147105	0.151562	0.151562	0.15493	0.151562	0.151562	0.118304	0.15894	0.144951	0.157804	0.159794	0.161179	0.159574	0.14673	0.14673	0.154213	0.1552	0.1563	0.00150602	0.146379	0	0.143731	0.15748	0.15493	0.15493	0.147105	0.15493	0.147105	0.151562	0.151562	0.156495	0.141287	0.151562	0.153374	0.148092	0.153971	0.141005	0.15235	0.147105	0.150235	0.147105	0.147105
0.0392465	0.0109718	0.0378549	0	0	0.13	0.0125392	0.0015674	0	0.0383436	0.0368098	0.0459418	0.0368098	0.0368098	0.043573	0.0436893	0.0510367	0.142857	0.144804	0.140893	0.144112	0.0468019	0.0468019	0.0374415	0.0376766	0.0483619	0.14526	0.0060423	0.143731	0	0.046225	0.042879	0.0444104	0.00612557	0.0444104	0	0.0383436	0.0368098	0.0459418	0.030722	0.0368098	0.0391566	0.035982	0.130225	0.125402	0.131833	0.0107198	0.00306279	0	0
0.0549451	0.0470219	0.0520505	0.0470219	0.0470219	0.13	0.0470219	0.0485893	0.046225	0.0524691	0.0524691	0.00308166	0.0524691	0.0524691	0.0457516	0.00161812	0.0510367	0.13799	0.139932	0.139175	0.13884	0.0436817	0.0436817	0.0530421	0.0533752	0.0514821	0.155906	0.046225	0.15748	0.046225	0	0.00308166	0.00154083	0.0416025	0.00154083	0.046225	0.0524691	0.0524691	0.00616333	0.0463679	0.0524691	0.0523883	0.0524691	0.137645	0.129353	0.139303	0.0446841	0.0493066	0.046225	0.046225
0.0518053	0.0438871	0.0488959	0.0438871	0.0438871	0.13	0.0438871	0.0454545	0.042879	0.0490798	0.0490798	0.00306279	0.0490798	0.0490798	0.0413943	0.00161812	0.0478469	0.13799	0.139932	0.139175	0.13884	0.0405616	0.0405616	0.049922	0.0502355	0.0483619	0.153365	0.042879	0.15493	0.042879	0.00308166	0	0.00153139	0.0382848	0.00153139	0.042879	0.0490798	0.0490798	0.00306279	0.0430108	0.0490798	0.0490046	0.0490798	0.136738	0.128501	0.138386	0.0413476	0.0459418	0.042879	0.042879
0.0533752	0.0454545	0.0504732	0.0454545	0.0454545	0.128333	0.0454545	0.0470219	0.0444104	0.0506135	0.0506135	0.00153139	0.0506135	0.0506135	0.043573	0	0.0494418	0.136286	0.138225	0.137457	0.137083	0.0421217	0.0421217	0.0514821	0.0518053	0.049922	0.153365	0.0444104	0.15493	0.0444104	0.00154083	0.00153139	0	0.0398162	0	0.0444104	0.0506135	0.0506135	0.00459418	0.0445469	0.0506135	0.050536	0.0506135	0.135091	0.126853	0.136738	0.042879	0.0474732	0.0444104	0.0444104
0.0345369	0.00470219	0.033123	0.00626959	0.00626959	0.125	0.00783699	0.00783699	0.00612557	0.0337423	0.0322086	0.0413476	0.0322086	0.0322086	0.0392157	0.038835	0.046252	0.143101	0.145051	0.140893	0.144112	0.0421217	0.0421217	0.0327613	0.032967	0.0468019	0.14554	0.0122511	0.147105	0.00612557	0.0416025	0.0382848	0.0398162	0	0.0398162	0.00612557	0.0337423	0.0322086	0.0413476	0.0291859	0.0322086	0.0321593	0.0322086	0.128501	0.123558	0.130148	0.00459418	0.00918836	0.00612557	0.00612557
0.0533752	0.0454545	0.0504732	0.0454545	0.0454545	0.128333	0.0454545	0.0470219	0.0444104	0.0506135	0.0506135	0.00153139	0.0506135	0.0506135	0.043573	0	0.0494418	0.136286	0.138225	0.137457	0.137083	0.0421217	0.0421217	0.0514821	0.0518053	0.049922	0.153365	0.0444104	0.15493	0.0444104	0.00154083	0.00153139	0	0.0398162	0	0.0444104	0.0506135	0.0506135	0.00459418	0.0445469	0.0506135	0.050536	0.0506135	0.135091	0.126853	0.136738	0.042879	0.0474732	0.0444104	0.0444104
0.0392465	0.0109718	0.0378549	0	0	0.13	0.0125392	0.0015674	0	0.0383436	0.0368098	0.0459418	0.0368098	0.0368098	0.043573	0.0436893	0.0510367	0.143101	0.145051	0.140893	0.144112	0.0468019	0.0468019	0.0374415	0.0376766	0.0483619	0.14867	0.00612557	0.147105	0	0.046225	0.042879	0.0444104	0.00612557	0.0444104	0	0.0383436	0.0368098	0.0459418	0.030722	0.0368098	0.0367534	0.0368098	0.133443	0.128501	0.135091	0.0107198	0.00306279	0	0
0.00470219	0.039185	0.00314961	0.0392465	0.0392465	0.129784	0.0423862	0.0408163	0.0383436	0	0.00306279	0.0521472	0.00306279	0.00306279	0.0521739	0.0502431	0.0590112	0.141156	0.143101	0.142367	0.142105	0.0484375	0.0484375	0.00311526	0.0031348	0.053125	0.15	0.0429448	0.151562	0.0383436	0.0524691	0.0490798	0.0506135	0.0337423	0.0506135	0.0383436	0	0.00306279	0.0490798	0.04	0.00306279	0.00306279	0.00306279	0.143092	0.128289	0.144737	0.0383436	0.041411	0.0383436	0.0383436
0.0015674	0.0376176	0	0.0376766	0.0376766	0.131448	0.0408163	0.0392465	0.0368098	0.00306279	0	0.0521472	0	0	0.05	0.0502431	0.0574163	0.142857	0.144804	0.144082	0.14386	0.046875	0.046875	0	0	0.0515625	0.15	0.041411	0.151562	0.0368098	0.0524691	0.0490798	0.0506135	0.0322086	0.0506135	0.0368098	0.00306279	0	0.0490798	0.0384615	0	0	0	0.141447	0.129934	0.143092	0.0368098	0.0398773	0.0368098	0.0368098
0.0518053	0.0470219	0.0488959	0.0470219	0.0470219	0.131667	0.0470219	0.0485893	0.0459418	0.0490798	0.0490798	0.00612557	0.0490798	0.0490798	0.0413943	0.00485437	0.0494418	0.139693	0.141638	0.140893	0.140598	0.0405616	0.0405616	0.049922	0.0502355	0.0514821	0.15493	0.0459418	0.156495	0.0459418	0.00616333	0.00306279	0.00459418	0.0413476	0.00459418	0.0459418	0.0490798	0.0490798	0	0.0460829	0.0490798	0.0490046	0.0490798	0.138386	0.130148	0.140033	0.0444104	0.0490046	0.0459418	0.0459418
0.0409449	0.0345912	0.039557	0.0314465	0.0314465	0.123746	0.0361635	0.0330189	0.030722	0.04	0.0384615	0.0460829	0.0384615	0.0384615	0.0415755	0.0438312	0.048	0.136752	0.138699	0.137931	0.137566	0.0421875	0.0421875	0.0391236	0.0393701	0.05	0.139717	0.030722	0.141287	0.030722	0.0463679	0.0430108	0.0445469	0.0291859	0.0445469	0.030722	0.04	0.0384615	0.0460829	0	0.0384615	0.0384025	0.0384615	0.130579	0.122314	0.132231	0.0322581	0.0337942	0.030722	0.030722
0.0015674	0.0376176	0	0.0376766	0.0376766	0.131448	0.0408163	0.0392465	0.0368098	0.00306279	0	0.0521472	0	0	0.05	0.0502431	0.0574163	0.142857	0.144804	0.144082	0.14386	0.046875	0.046875	0	0	0.0515625	0.15	0.041411	0.151562	0.0368098	0.0524691	0.0490798	0.0506135	0.0322086	0.0506135	0.0368098	0.00306279	0	0.0490798	0.0384615	0	0	0	0.141447	0.129934	0.143092	0.0368098	0.0398773	0.0368098	0.0368098
0.0015674	0.0375587	0	0.0376176	0.0376176	0.13289	0.0407524	0.039185	0.0367534	0.00306279	0	0.0520674	0	0	0.05	0.0501618	0.0573248	0.144068	0.14601	0.145548	0.145359	0.0468019	0.0468019	0	0	0.0514821	0.151608	0.0422323	0.153374	0.0391566	0.0523883	0.0490046	0.050536	0.0321593	0.050536	0.0367534	0.00306279	0	0.0490046	0.0384025	0	0	0.00301205	0.143548	0.132045	0.144928	0.0367534	0.0398162	0.0367534	0.0367534
0.0015674	0.0376176	0	0.0376766	0.0376766	0.131448	0.0408163	0.0392465	0.0368098	0.00306279	0	0.0521472	0	0	0.05	0.0502431	0.0574163	0.142615	0.144558	0.144082	0.14386	0.046875	0.046875	0	0	0.0515625	0.146565	0.0408472	0.148092	0.035982	0.0524691	0.0490798	0.0506135	0.0322086	0.0506135	0.0368098	0.00306279	0	0.0490798	0.0384615	0	0.00301205	0	0.138042	0.126806	0.139647	0.0368098	0.0398773	0.0368098	0.0368098
0.143339	0.133221	0.144068	0.136824	0.136824	0.0470219	0.131757	0.135135	0.133443	0.143092	0.141447	0.135091	0.141447	0.141447	0.124444	0.131119	0.134021	0.117552	0.119355	0.120325	0.116279	0.134454	0.134454	0.144054	0.145025	0.139496	0.15235	0.132901	0.153971	0.130225	0.137645	0.136738	0.135091	0.128501	0.135091	0.133443	0.143092	0.141447	0.138386	0.130579	0.141447	0.143548	0.138042	0	0.0454545	0.00151515	0.131796	0.136738	0.133443	0.133443
0.134907	0.128162	0.132203	0.131757	0.131757	0	0.126689	0.130068	0.128501	0.128289	0.129934	0.126853	0.129934	0.129934	0.117778	0.124126	0.12543	0.101449	0.103226	0.104065	0.101329	0.12605	0.12605	0.132328	0.133221	0.131092	0.139159	0.128039	0.141005	0.125402	0.129353	0.128501	0.126853	0.123558	0.126853	0.128501	0.128289	0.129934	0.130148	0.122314	0.129934	0.132045	0.126806	0.0454545	0	0.0468986	0.126853	0.131796	0.128501	0.128501
0.145025	0.134907	0.145763	0.138514	0.138514	0.0485893	0.133446	0.136824	0.135091	0.144737	0.143092	0.136738	0.143092	0.143092	0.126667	0.132867	0.135739	0.119163	0.120968	0.121951	0.11794	0.136134	0.136134	0.145729	0.146712	0.141176	0.150485	0.134522	0.15235	0.131833	0.139303	0.138386	0.136738	0.130148	0.136738	0.135091	0.144737	0.143092	0.140033	0.132231	0.143092	0.144928	0.139647	0.00151515	0.0468986	0	0.133443	0.138386	0.135091	0.135091
0.0392465	0.00940439	0.0378549	0.0109718	0.0109718	0.128333	0.0109718	0.0125392	0.0107198	0.0383436	0.0368098	0.0444104	0.0368098	0.0368098	0.0457516	0.0420712	0.0510367	0.144804	0.146758	0.142612	0.14587	0.0452418	0.0452418	0.0374415	0.0376766	0.049922	0.14554	0.0168453	0.147105	0.0107198	0.0446841	0.0413476	0.042879	0.00459418	0.042879	0.0107198	0.0383436	0.0368098	0.0444104	0.0322581	0.0368098	0.0367534	0.0368098	0.131796	0.126853	0.133443	0	0.0137825	0.0107198	0.0107198
0.0423862	0.0141066	0.0410095	0.0031348	0.0031348	0.133333	0.015674	0.00470219	0.00306279	0.041411	0.0398773	0.0490046	0.0398773	0.0398773	0.0479303	0.0469256	0.0542265	0.146508	0.148464	0.14433	0.147627	0.049922	0.049922	0.0405616	0.0408163	0.0514821	0.1518	0.00918836	0.150235	0.00306279	0.0493066	0.0459418	0.0474732	0.00918836	0.0474732	0.00306279	0.041411	0.0398773	0.0490046	0.0337942	0.0398773	0.0398162	0.0398773	0.136738	0.131796	0.138386	0.0137825	0	0.00306279	0.00306279
0.0392465	0.0109718	0.0378549	0	0	0.13	0.0125392	0.0015674	0	0.0383436	0.0368098	0.0459418	0.0368098	0.0368098	0.043573	0.0436893	0.0510367	0.143101	0.145051	0.140893	0.144112	0.0468019	0.0468019	0.0374415	0.0376766	0.0483619	0.14867	0.00612557	0.147105	0	0.046225	0.042879	0.0444104	0.00612557	0.0444104	0	0.0383436	0.0368098	0.0459418	0.030722	0.0368098	0.0367534	0.0368098	0.133443	0.128501	0.135091	0.0107198	0.00306279	0	0
0.0392465	0.0109718	0.0378549	0	0	0.13	0.0125392	0.0015674	0	0.0383436	0.0368098	0.0459418	0.0368098	0.0368098	0.043573	0.0436893	0.0510367	0.143101	0.145051	0.140893	0.144112	0.0468019	0.0468019	0.0374415	0.0376766	0.0483619	0.14867	0.00612557	0.147105	0	0.046225	0.042879	0.0444104	0.00612557	0.0444104	0	0.0383436	0.0368098	0.0459418	0.030722	0.0368098	0.0367534	0.0368098	0.133443	0.128501	0.135091	0.0107198	0.00306279	0	0
0.1552	0.152	0.154341	0.152244	0.152244	0.144538	0.150641	0.150641	0.14867	0.15	0.15	0.153365	0.15	0.15	0.118304	0.157285	0.143322	0.156357	0.158348	0.159445	0.157801	0.145136	0.145136	0.152623	0.1536	0.154705	0	0.15	0.00154083	0.14867	0.155906	0.153365	0.153365	0.14554	0.153365	0.14867	0.15	0.15	0.15493	0.139717	0.15	0.151326	0.15	0.156146	0.142857	0.154485	0.14554	0.1518	0.14867	0.14867
0.1552	0.152	0.154341	0.152244	0.152244	0.144538	0.150641	0.150641	0.14867	0.15	0.15	0.153365	0.15	0.15	0.118304	0.157285	0.143322	0.156357	0.158348	0.159445	0.157801	0.145136	0.145136	0.152623	0.1536	0.154705	0	0.15	0.00154083	0.14867	0.155906	0.153365	0.153365	0.14554	0.153365	0.14867	0.15	0.15	0.15493	0.139717	0.15	0.151326	0.15	0.156146	0.142857	0.154485	0.14554	0.1518	0.14867	0.14867
0.1552	0.152	0.154341	0.152244	0.152244	0.144538	0.150641	0.150641	0.14867	0.15	0.15	0.153365	0.15	0.15	0.118304	0.157285	0.143322	0.156357	0.158348	0.159445	0.157801	0.145136	0.145136	0.152623	0.1536	0.154705	0	0.15	0.00154083	0.14867	0.155906	0.153365	0.153365	0.14554	0.153365	0.14867	0.15	0.15	0.15493	0.139717	0.15	0.151326	0.15	0.156146	0.142857	0.154485	0.14554	0.1518	0.14867	0.14867
0.00470219	0.0407524	0.00314961	0.0408163	0.0408163	0.134907	0.043956	0.0423862	0.0408163	0.00626959	0.0031348	0.0565149	0.0031348	0.0031348	0.0521739	0.0534846	0.0606061	0.141156	0.143101	0.142367	0.142105	0.0471698	0.0471698	0.0031348	0.0031348	0.0518868	0.1568	0.0455259	0.1584	0.0408163	0.0565149	0.0533752	0.0549451	0.0361068	0.0549451	0.0408163	0.00626959	0.0031348	0.0533752	0.0425197	0.0031348	0.0031348	0.0031348	0.146712	0.134907	0.148398	0.0408163	0.043956	0.0408163	0.0408163
0.1504	0.144	0.149518	0.142628	0.142628	0.128596	0.139423	0.141026	0.14172	0.147854	0.147854	0.14172	0.147854	0.147854	0.104911	0.142384	0.13355	0.139175	0.141136	0.142114	0.140071	0.137161	0.137161	0.147854	0.1488	0.141946	0.0548589	0.143084	0.0564263	0.14172	0.143312	0.140127	0.14172	0.138535	0.14172	0.14172	0.147854	0.147854	0.143312	0.135783	0.147854	0.149206	0.147854	0.143824	0.128596	0.145516	0.140127	0.144904	0.14172	0.14172
0.1504	0.144	0.149518	0.142628	0.142628	0.128596	0.139423	0.141026	0.14172	0.147854	0.147854	0.14172	0.147854	0.147854	0.104911	0.142384	0.13355	0.139175	0.141136	0.142114	0.140071	0.137161	0.137161	0.147854	0.1488	0.141946	0.0548589	0.143084	0.0564263	0.14172	0.143312	0.140127	0.14172	0.138535	0.14172	0.14172	0.147854	0.147854	0.143312	0.135783	0.147854	0.149206	0.147854	0.143824	0.128596	0.145516	0.140127	0.144904	0.14172	0.14172
0.156704	0.153473	0.155089	0.153722	0.153722	0.146299	0.152104	0.152104	0.153722	0.155089	0.155089	0.156958	0.155089	0.155089	0.118304	0.157285	0.143322	0.156897	0.158621	0.159445	0.157801	0.145867	0.145867	0.155089	0.155089	0.155592	0	0.155089	0.00159236	0.153722	0.158576	0.156958	0.156958	0.150485	0.156958	0.153722	0.155089	0.155089	0.158576	0.144481	0.155089	0.156452	0.155089	0.160069	0.146299	0.158348	0.150485	0.156958	0.153722	0.153722
0.00156986	0.0376766	0	0.0377358	0.0377358	0.133446	0.0408805	0.0393082	0.0377358	0.00313972	0	0.0518868	0	0	0.05	0.0502431	0.0574163	0.142857	0.144804	0.144082	0.14386	0.0456693	0.0456693	0	0	0.0503937	0.153846	0.0424528	0.155449	0.0377358	0.0518868	0.0487421	0.0503145	0.0330189	0.0503145	0.0377358	0.00313972	0	0.0487421	0.0394322	0	0	0	0.14527	0.133446	0.146959	0.0377358	0.0408805	0.0377358	0.0377358
0.00470219	0.0407524	0.00314961	0.0408163	0.0408163	0.134907	0.043956	0.0423862	0.0408163	0.00626959	0.0031348	0.0565149	0.0031348	0.0031348	0.0521739	0.0534846	0.0606061	0.141156	0.143101	0.142367	0.142105	0.0471698	0.0471698	0.0031348	0.0031348	0.0518868	0.1568	0.0455259	0.1584	0.0408163	0.0565149	0.0533752	0.0549451	0.0361068	0.0549451	0.0408163	0.00626959	0.0031348	0.0533752	0.0425197	0.0031348	0.0031348	0.0031348	0.146712	0.134907	0.148398	0.0408163	0.043956	0.0408163	0.0408163
0.00157729	0.0378549	0	0.0379147	0.0379147	0.132428	0.0410742	0.0394945	0.0379147	0.00315457	0	0.0521327	0	0	0.05	0.0502431	0.0574163	0.142857	0.144804	0.144082	0.14386	0.0458861	0.0458861	0	0	0.0506329	0.154589	0.042654	0.1562	0.0379147	0.0521327	0.0489731	0.0505529	0.0331754	0.0505529	0.0379147	0.00315457	0	0.0489731	0.0396197	0	0	0	0.144312	0.132428	0.14601	0.0379147	0.0410742	0.0379147	0.0379147
0.00470219	0.0407524	0.00314961	0.0408163	0.0408163	0.134907	0.043956	0.0423862	0.0408163	0.00626959	0.0031348	0.0565149	0.0031348	0.0031348	0.0521739	0.0534846	0.0606061	0.141156	0.143101	0.142367	0.142105	0.0471698	0.0471698	0.0031348	0.0031348	0.0518868	0.1568	0.0455259	0.1584	0.0408163	0.0565149	0.0533752	0.0549451	0.0361068	0.0549451	0.0408163	0.00626959	0.0031348	0.0533752	0.0425197	0.0031348	0.0031348	0.0031348	0.146712	0.134907	0.148398	0.0408163	0.043956	0.0408163	0.0408163
0.0376766	0.00783699	0.0362776	0.00940439	0.00940439	0.130068	0.0109718	0.0109718	0.00940439	0.0376766	0.0361068	0.0454545	0.0361068	0.0361068	0.0413943	0.0404531	0.0494418	0.146508	0.148464	0.14433	0.14587	0.043956	0.043956	0.0361068	0.0361068	0.0486656	0.149038	0.015674	0.150641	0.00940439	0.0454545	0.0423197	0.0438871	0.0031348	0.0438871	0.00940439	0.0376766	0.0361068	0.0454545	0.0330189	0.0361068	0.0360502	0.0361068	0.133446	0.130068	0.135135	0.00783699	0.0125392	0.00940439	0.00940439
0.141892	0.136824	0.139219	0.14044	0.14044	0.0408163	0.135364	0.138748	0.138564	0.14	0.138333	0.143573	0.138333	0.138333	0.129176	0.140105	0.142857	0.114701	0.116505	0.117264	0.114809	0.141414	0.141414	0.139262	0.140203	0.138047	0.1633	0.138333	0.164983	0.138564	0.145242	0.141903	0.143573	0.133556	0.143573	0.138564	0.14	0.138333	0.141903	0.134003	0.138333	0.139767	0.138333	0.0549451	0.0408163	0.0565149	0.135225	0.141903	0.138564	0.138564
0.145025	0.134907	0.145763	0.138514	0.138514	0.0485893	0.133446	0.136824	0.136667	0.146423	0.144759	0.138333	0.144759	0.144759	0.126667	0.132867	0.135739	0.119355	0.121163	0.121951	0.11794	0.136134	0.136134	0.145729	0.146712	0.141176	0.156303	0.138103	0.157983	0.136667	0.14	0.14	0.138333	0.131667	0.138333	0.136667	0.146423	0.144759	0.141667	0.133779	0.144759	0.146179	0.144759	0.0015674	0.0485893	0	0.135	0.14	0.136667	0.136667
0.1584	0.1552	0.159164	0.155449	0.155449	0.1489	0.153846	0.153846	0.154459	0.157393	0.157393	0.159236	0.157393	0.157393	0.122768	0.160596	0.14658	0.161512	0.163511	0.164645	0.163121	0.148325	0.148325	0.157393	0.1584	0.157895	0.00626959	0.155803	0.00783699	0.154459	0.160828	0.159236	0.159236	0.151274	0.159236	0.154459	0.157393	0.157393	0.160828	0.145367	0.157393	0.15873	0.157393	0.160745	0.1489	0.159052	0.149682	0.157643	0.154459	0.154459
0.1584	0.1536	0.157556	0.152244	0.152244	0.144538	0.153846	0.150641	0.14867	0.153125	0.153125	0.156495	0.153125	0.153125	0.118304	0.160596	0.144951	0.156089	0.158076	0.159445	0.157801	0.148325	0.148325	0.155803	0.1568	0.157895	0.0030349	0.147692	0.00151976	0.146605	0.159055	0.156495	0.156495	0.14867	0.156495	0.14867	0.153125	0.153125	0.158059	0.142857	0.153125	0.15361	0.151002	0.153846	0.140523	0.151961	0.14867	0.1518	0.14867	0.14867
0.134907	0.128162	0.132203	0.131757	0.131757	0	0.126689	0.130068	0.128501	0.128289	0.129934	0.126853	0.129934	0.129934	0.117778	0.127178	0.12543	0.101449	0.103226	0.104065	0.101329	0.125839	0.125839	0.132328	0.133221	0.131092	0.139159	0.128039	0.141005	0.125402	0.129353	0.128501	0.126853	0.123558	0.126853	0.128501	0.128289	0.129934	0.130148	0.122314	0.129934	0.132045	0.126806	0.0454545	0	0.0468986	0.126853	0.131796	0.128501	0.128501
0.1552	0.152	0.154341	0.152244	0.152244	0.144538	0.150641	0.150641	0.14867	0.15	0.15	0.153365	0.15	0.15	0.118304	0.160066	0.143322	0.156089	0.158076	0.159445	0.157801	0.144904	0.144904	0.152623	0.1536	0.154705	0	0.14792	0.00150602	0.14526	0.155906	0.153365	0.153365	0.14554	0.153365	0.14867	0.15	0.15	0.15493	0.139717	0.15	0.151608	0.146565	0.15235	0.139159	0.150485	0.14554	0.1518	0.14867	0.14867
0.1552	0.152	0.154341	0.152244	0.152244	0.144538	0.150641	0.150641	0.14867	0.15	0.15	0.153365	0.15	0.15	0.118304	0.157285	0.143322	0.156089	0.158076	0.159445	0.157801	0.145136	0.145136	0.152623	0.1536	0.154705	0	0.149533	0.0015361	0.148206	0.155906	0.153365	0.153365	0.14554	0.153365	0.14867	0.15	0.15	0.15493	0.139717	0.15	0.150855	0.149533	0.155629	0.142384	0.153974	0.14554	0.1518	0.14867	0.14867
0.1552	0.152	0.154341	0.152244	0.152244	0.144538	0.150641	0.150641	0.14867	0.15	0.15	0.153365	0.15	0.15	0.118304	0.157285	0.143322	0.156089	0.158076	0.159445	0.157801	0.145136	0.145136	0.152623	0.1536	0.154705	0	0.14792	0.00150602	0.14526	0.155906	0.153365	0.153365	0.14554	0.153365	0.14867	0.15	0.15	0.15493	0.139717	0.15	0.15184	0.146565	0.15235	0.139384	0.150729	0.14554	0.1518	0.14867	0.14867
0.1568	0.1536	0.155949	0.153846	0.153846	0.146218	0.152244	0.152244	0.150235	0.151562	0.151562	0.15493	0.151562	0.151562	0.120536	0.15894	0.144951	0.157804	0.159794	0.161179	0.159574	0.14673	0.14673	0.154213	0.1552	0.1563	0.00150376	0.149461	0.00301205	0.146789	0.15748	0.15493	0.15493	0.147105	0.15493	0.150235	0.151562	0.151562	0.156495	0.141287	0.151562	0.153139	0.148092	0.153971	0.140777	0.152104	0.147105	0.153365	0.150235	0.150235
0.1552	0.152	0.154341	0.152244	0.152244	0.144538	0.150641	0.150641	0.14867	0.15	0.15	0.153365	0.15	0.15	0.118304	0.157285	0.143322	0.156357	0.158348	0.159445	0.157801	0.145136	0.145136	0.152623	0.1536	0.154705	0	0.15	0.00154083	0.14867	0.155906	0.153365	0.153365	0.14554	0.153365	0.14867	0.15	0.15	0.15493	0.139717	0.15	0.151326	0.15	0.156146	0.142857	0.154485	0.14554	0.1518	0.14867	0.14867
0.1552	0.152	0.154341	0.152244	0.152244	0.144538	0.150641	0.150641	0.14867	0.15	0.15	0.153365	0.15	0.15	0.118304	0.157285	0.143322	0.156357	0.158348	0.159445	0.157801	0.145136	0.145136	0.152623	0.1536	0.154705	0	0.15	0.00154083	0.14867	0.155906	0.153365	0.153365	0.14554	0.153365	0.14867	0.15	0.15	0.15493	0.139717	0.15	0.151326	0.15	0.156146	0.142857	0.154485	0.14554	0.1518	0.14867	0.14867
0.1552	0.152	0.154341	0.152244	0.152244	0.144538	0.150641	0.150641	0.14867	0.15	0.15	0.153365	0.15	0.15	0.118304	0.157285	0.143322	0.156357	0.158348	0.159445	0.157801	0.145136	0.145136	0.152623	0.1536	0.154705	0	0.15	0.00154083	0.14867	0.155906	0.153365	0.153365	0.14554	0.153365	0.14867	0.15	0.15	0.15493	0.139717	0.15	0.151326	0.15	0.156146	0.142857	0.154485	0.14554	0.1518	0.14867	0.14867
0.1552	0.152	0.154341	0.152244	0.152244	0.144538	0.150641	0.150641	0.149137	0.15047	0.15047	0.153846	0.15047	0.15047	0.118304	0.157285	0.143322	0.156357	0.158348	0.159445	0.157801	0.145136	0.145136	0.152623	0.1536	0.154705	0	0.15047	0.0015456	0.149137	0.155906	0.153846	0.153846	0.145997	0.153846	0.149137	0.15047	0.15047	0.155416	0.140157	0.15047	0.1518	0.15047	0.156667	0.143333	0.155	0.145997	0.152276	0.149137	0.149137
0.0470958	0.039185	0.0457413	0.039185	0.039185	0.133221	0.0423197	0.0407524	0.0391236	0.0454545	0.0454545	0.0344288	0.0454545	0.0454545	0.037037	0.0307443	0.046252	0.141397	0.143345	0.142612	0.142355	0.0376176	0.0376176	0.0454545	0.0455259	0.0423197	0.15655	0.0391236	0.158147	0.0391236	0.0344288	0.0312989	0.0328638	0.0375587	0.0328638	0.0391236	0.0454545	0.0454545	0.0344288	0.0361068	0.0454545	0.0453834	0.0454545	0.145025	0.133221	0.146712	0.0406886	0.0422535	0.0391236	0.0391236
0.0392465	0.0109718	0.0378549	0	0	0.131757	0.0125392	0.0015674	0	0.0392465	0.0376766	0.0470219	0.0376766	0.0376766	0.043573	0.0436893	0.0510367	0.143101	0.145051	0.140893	0.144112	0.0455259	0.0455259	0.0376766	0.0376766	0.0470958	0.152244	0.00626959	0.150641	0	0.0470219	0.0438871	0.0454545	0.00626959	0.0454545	0	0.0392465	0.0376766	0.0470219	0.0314465	0.0376766	0.0376176	0.0376766	0.136824	0.131757	0.138514	0.0109718	0.0031348	0	0
0.1552	0.152	0.154341	0.152244	0.152244	0.145516	0.150641	0.150641	0.151274	0.152623	0.152623	0.156051	0.152623	0.152623	0.118304	0.157285	0.143322	0.156357	0.158348	0.159445	0.157801	0.145136	0.145136	0.152623	0.1536	0.154705	0	0.152623	0.0015674	0.151274	0.157643	0.156051	0.156051	0.148089	0.156051	0.151274	0.152623	0.152623	0.157643	0.142173	0.152623	0.153968	0.152623	0.159052	0.145516	0.15736	0.148089	0.154459	0.151274	0.151274
0.1552	0.152	0.154341	0.152244	0.152244	0.145516	0.150641	0.150641	0.151274	0.152623	0.152623	0.156051	0.152623	0.152623	0.118304	0.157285	0.143322	0.156357	0.158348	0.159445	0.157801	0.145136	0.145136	0.152623	0.1536	0.154705	0	0.152623	0.0015674	0.151274	0.157643	0.156051	0.156051	0.148089	0.156051	0.151274	0.152623	0.152623	0.157643	0.142173	0.152623	0.153968	0.152623	0.159052	0.145516	0.15736	0.148089	0.154459	0.151274	0.151274
0.131535	0.124789	0.128814	0.125	0.125	0.015674	0.123311	0.123311	0.121911	0.125	0.126645	0.126853	0.126645	0.126645	0.115556	0.124126	0.12543	0.103226	0.105008	0.105691	0.10299	0.12605	0.12605	0.128978	0.129848	0.132773	0.146179	0.123355	0.147841	0.121911	0.129353	0.128501	0.126853	0.120264	0.126853	0.121911	0.125	0.126645	0.130148	0.115702	0.126645	0.128079	0.126645	0.0434109	0.0155039	0.0449612	0.123558	0.125206	0.121911	0.121911
0.134907	0.128162	0.132203	0.131757	0.131757	0	0.126689	0.130068	0.128501	0.128289	0.129934	0.126853	0.129934	0.129934	0.117778	0.124126	0.12543	0.101613	0.103393	0.104065	0.101329	0.12605	0.12605	0.132328	0.133221	0.131092	0.142857	0.129934	0.144518	0.128501	0.129353	0.128501	0.126853	0.123558	0.126853	0.128501	0.128289	0.129934	0.130148	0.122314	0.129934	0.131363	0.129934	0.0465116	0	0.048062	0.126853	0.131796	0.128501	0.128501
0.0361068	0.00626959	0.0347003	0.00783699	0.00783699	0.126667	0.00940439	0.00940439	0.00765697	0.0352761	0.0337423	0.042879	0.0337423	0.0337423	0.0413943	0.0404531	0.0478469	0.144804	0.146758	0.142612	0.14587	0.0436817	0.0436817	0.0343214	0.0345369	0.0483619	0.14375	0.0137615	0.145313	0.00764526	0.0431433	0.0398162	0.0413476	0.00153139	0.0413476	0.00765697	0.0352761	0.0337423	0.042879	0.030722	0.0337423	0.0336391	0.0336907	0.129934	0.125	0.131579	0.00612557	0.0107198	0.00765697	0.00765697
0.1552	0.152	0.154341	0.152244	0.152244	0.144538	0.150641	0.150641	0.14867	0.15	0.15	0.153365	0.15	0.15	0.118304	0.157285	0.143322	0.156357	0.158348	0.159445	0.157801	0.145136	0.145136	0.152623	0.1536	0.154705	0	0.15	0.00154083	0.14867	0.155906	0.153365	0.153365	0.14554	0.153365	0.14867	0.15	0.15	0.15493	0.139717	0.15	0.151326	0.15	0.156146	0.142857	0.154485	0.14554	0.1518	0.14867	0.14867
[truncated: 33 more columns]

## Sheet: geo_NZ_Usnea_replicated
FAlbury1	FAlbury2	FAlbury3	FAlbury4	FAlbury5	FAlbury6	FAlbury7	FAlbury8	FCavStrm1	FCavStrm2	FCavStrm3	FCavStrm4	FCavStrm5	FCavStrm6	FCragie1	FCragie2	FCragie3	FCragie4	FCragie5	FCragie6	FCragie7	FCragski1	FCragski2	FCragski3	FCragski4	FCragski5	FElleng1	FElleng2	FElleng3	FElleng4	FGlentan1	FGlentan2	FGlentan3	FGlentan4	FGlentan5	FGlentan6	FGreyney1	FGreyney2	FGreyney3	FGreyney4	FGreyney5	FHawdon1	FHawdon2	FKenBush1	FKenBush2	FKenBush3	FLrdBush1	FLrdBush2	FLrdBush3	FLrdBush4
0	0	0	0	0	0	0	0	148300	148300	148300	148300	148300	148300	152276	152276	152276	152276	152276	152276	152276	154325	154325	154325	154325	154325	195046	195063	195043	195043	63171	63171	63171	63171	63171	63171	161639	161639	161639	161639	161639	169106	168645	171049	171066	170974	149249	149249	149249	149249
0	0	0	0	0	0	0	0	148300	148300	148300	148300	148300	148300	152276	152276	152276	152276	152276	152276	152276	154325	154325	154325	154325	154325	195046	195063	195043	195043	63171	63171	63171	63171	63171	63171	161639	161639	161639	161639	161639	169106	168645	171049	171066	170974	149249	149249	149249	149249
0	0	0	0	0	0	0	0	148300	148300	148300	148300	148300	148300	152276	152276	152276	152276	152276	152276	152276	154325	154325	154325	154325	154325	195046	195063	195043	195043	63171	63171	63171	63171	63171	63171	161639	161639	161639	161639	161639	169106	168645	171049	171066	170974	149249	149249	149249	149249
0	0	0	0	0	0	0	0	148300	148300	148300	148300	148300	148300	152276	152276	152276	152276	152276	152276	152276	154325	154325	154325	154325	154325	195046	195063	195043	195043	63171	63171	63171	63171	63171	63171	161639	161639	161639	161639	161639	169106	168645	171049	171066	170974	149249	149249	149249	149249
0	0	0	0	0	0	0	0	148300	148300	148300	148300	148300	148300	152276	152276	152276	152276	152276	152276	152276	154325	154325	154325	154325	154325	195046	195063	195043	195043	63171	63171	63171	63171	63171	63171	161639	161639	161639	161639	161639	169106	168645	171049	171066	170974	149249	149249	149249	149249
0	0	0	0	0	0	0	0	148300	148300	148300	148300	148300	148300	152276	152276	152276	152276	152276	152276	152276	154325	154325	154325	154325	154325	195046	195063	195043	195043	63171	63171	63171	63171	63171	63171	161639	161639	161639	161639	161639	169106	168645	171049	171066	170974	149249	149249	149249	149249
0	0	0	0	0	0	0	0	148300	148300	148300	148300	148300	148300	152276	152276	152276	152276	152276	152276	152276	154325	154325	154325	154325	154325	195046	195063	195043	195043	63171	63171	63171	63171	63171	63171	161639	161639	161639	161639	161639	169106	168645	171049	171066	170974	149249	149249	149249	149249
0	0	0	0	0	0	0	0	148300	148300	148300	148300	148300	148300	152276	152276	152276	152276	152276	152276	152276	154325	154325	154325	154325	154325	195046	195063	195043	195043	63171	63171	63171	63171	63171	63171	161639	161639	161639	161639	161639	169106	168645	171049	171066	170974	149249	149249	149249	149249
148300	148300	148300	148300	148300	148300	148300	148300	0	0	0	0	0	0	5786.65	5786.65	5786.65	5786.65	5786.65	5786.65	5786.65	9748.4	9748.4	9748.4	9748.4	9748.4	124154	124150	124123	124139	153173	153173	153173	153173	153173	153173	25827.6	25827.6	25827.6	25827.6	25827.6	23913.4	24045.9	86168.4	86059.2	86019.4	18176.9	18176.9	18176.9	18176.9
148300	148300	148300	148300	148300	148300	148300	148300	0	0	0	0	0	0	5786.65	5786.65	5786.65	5786.65	5786.65	5786.65	5786.65	9748.4	9748.4	9748.4	9748.4	9748.4	124154	124150	124123	124139	153173	153173	153173	153173	153173	153173	25827.6	25827.6	25827.6	25827.6	25827.6	23913.4	24045.9	86168.4	86059.2	86019.4	18176.9	18176.9	18176.9	18176.9
148300	148300	148300	148300	148300	148300	148300	148300	0	0	0	0	0	0	5786.65	5786.65	5786.65	5786.65	5786.65	5786.65	5786.65	9748.4	9748.4	9748.4	9748.4	9748.4	124154	124150	124123	124139	153173	153173	153173	153173	153173	153173	25827.6	25827.6	25827.6	25827.6	25827.6	23913.4	24045.9	86168.4	86059.2	86019.4	18176.9	18176.9	18176.9	18176.9
148300	148300	148300	148300	148300	148300	148300	148300	0	0	0	0	0	0	5786.65	5786.65	5786.65	5786.65	5786.65	5786.65	5786.65	9748.4	9748.4	9748.4	9748.4	9748.4	124154	124150	124123	124139	153173	153173	153173	153173	153173	153173	25827.6	25827.6	25827.6	25827.6	25827.6	23913.4	24045.9	86168.4	86059.2	86019.4	18176.9	18176.9	18176.9	18176.9
148300	148300	148300	148300	148300	148300	148300	148300	0	0	0	0	0	0	5786.65	5786.65	5786.65	5786.65	5786.65	5786.65	5786.65	9748.4	9748.4	9748.4	9748.4	9748.4	124154	124150	124123	124139	153173	153173	153173	153173	153173	153173	25827.6	25827.6	25827.6	25827.6	25827.6	23913.4	24045.9	86168.4	86059.2	86019.4	18176.9	18176.9	18176.9	18176.9
148300	148300	148300	148300	148300	148300	148300	148300	0	0	0	0	0	0	5786.65	5786.65	5786.65	5786.65	5786.65	5786.65	5786.65	9748.4	9748.4	9748.4	9748.4	9748.4	124154	124150	124123	124139	153173	153173	153173	153173	153173	153173	25827.6	25827.6	25827.6	25827.6	25827.6	23913.4	24045.9	86168.4	86059.2	86019.4	18176.9	18176.9	18176.9	18176.9
152276	152276	152276	152276	152276	152276	152276	152276	5786.65	5786.65	5786.65	5786.65	5786.65	5786.65	0	0	0	0	0	0	0	4036.05	4036.05	4036.05	4036.05	4036.05	128407	128403	128376	128392	155104	155104	155104	155104	155104	155104	20316.7	20316.7	20316.7	20316.7	20316.7	18408.3	18447.6	90536.4	90423.8	90387.6	22803.9	22803.9	22803.9	22803.9
152276	152276	152276	152276	152276	152276	152276	152276	5786.65	5786.65	5786.65	5786.65	5786.65	5786.65	0	0	0	0	0	0	0	4036.05	4036.05	4036.05	4036.05	4036.05	128407	128403	128376	128392	155104	155104	155104	155104	155104	155104	20316.7	20316.7	20316.7	20316.7	20316.7	18408.3	18447.6	90536.4	90423.8	90387.6	22803.9	22803.9	22803.9	22803.9
152276	152276	152276	152276	152276	152276	152276	152276	5786.65	5786.65	5786.65	5786.65	5786.65	5786.65	0	0	0	0	0	0	0	4036.05	4036.05	4036.05	4036.05	4036.05	128407	128403	128376	128392	155104	155104	155104	155104	155104	155104	20316.7	20316.7	20316.7	20316.7	20316.7	18408.3	18447.6	90536.4	90423.8	90387.6	22803.9	22803.9	22803.9	22803.9
152276	152276	152276	152276	152276	152276	152276	152276	5786.65	5786.65	5786.65	5786.65	5786.65	5786.65	0	0	0	0	0	0	0	4036.05	4036.05	4036.05	4036.05	4036.05	128407	128403	128376	128392	155104	155104	155104	155104	155104	155104	20316.7	20316.7	20316.7	20316.7	20316.7	18408.3	18447.6	90536.4	90423.8	90387.6	22803.9	22803.9	22803.9	22803.9
152276	152276	152276	152276	152276	152276	152276	152276	5786.65	5786.65	5786.65	5786.65	5786.65	5786.65	0	0	0	0	0	0	0	4036.05	4036.05	4036.05	4036.05	4036.05	128407	128403	128376	128392	155104	155104	155104	155104	155104	155104	20316.7	20316.7	20316.7	20316.7	20316.7	18408.3	18447.6	90536.4	90423.8	90387.6	22803.9	22803.9	22803.9	22803.9
152276	152276	152276	152276	152276	152276	152276	152276	5786.65	5786.65	5786.65	5786.65	5786.65	5786.65	0	0	0	0	0	0	0	4036.05	4036.05	4036.05	4036.05	4036.05	128407	128403	128376	128392	155104	155104	155104	155104	155104	155104	20316.7	20316.7	20316.7	20316.7	20316.7	18408.3	18447.6	90536.4	90423.8	90387.6	22803.9	22803.9	22803.9	22803.9
152276	152276	152276	152276	152276	152276	152276	152276	5786.65	5786.65	5786.65	5786.65	5786.65	5786.65	0	0	0	0	0	0	0	4036.05	4036.05	4036.05	4036.05	4036.05	128407	128403	128376	128392	155104	155104	155104	155104	155104	155104	20316.7	20316.7	20316.7	20316.7	20316.7	18408.3	18447.6	90536.4	90423.8	90387.6	22803.9	22803.9	22803.9	22803.9
154325	154325	154325	154325	154325	154325	154325	154325	9748.4	9748.4	9748.4	9748.4	9748.4	9748.4	4036.05	4036.05	4036.05	4036.05	4036.05	4036.05	4036.05	0	0	0	0	0	132002	131997	131970	131987	155589	155589	155589	155589	155589	155589	16306.1	16306.1	16306.1	16306.1	16306.1	15272.5	15136.6	94197.1	94083.2	94048.4	26672.4	26672.4	26672.4	26672.4
154325	154325	154325	154325	154325	154325	154325	154325	9748.4	9748.4	9748.4	9748.4	9748.4	9748.4	4036.05	4036.05	4036.05	4036.05	4036.05	4036.05	4036.05	0	0	0	0	0	132002	131997	131970	131987	155589	155589	155589	155589	155589	155589	16306.1	16306.1	16306.1	16306.1	16306.1	15272.5	15136.6	94197.1	94083.2	94048.4	26672.4	26672.4	26672.4	26672.4
154325	154325	154325	154325	154325	154325	154325	154325	9748.4	9748.4	9748.4	9748.4	9748.4	9748.4	4036.05	4036.05	4036.05	4036.05	4036.05	4036.05	4036.05	0	0	0	0	0	132002	131997	131970	131987	155589	155589	155589	155589	155589	155589	16306.1	16306.1	16306.1	16306.1	16306.1	15272.5	15136.6	94197.1	94083.2	94048.4	26672.4	26672.4	26672.4	26672.4
154325	154325	154325	154325	154325	154325	154325	154325	9748.4	9748.4	9748.4	9748.4	9748.4	9748.4	4036.05	4036.05	4036.05	4036.05	4036.05	4036.05	4036.05	0	0	0	0	0	132002	131997	131970	131987	155589	155589	155589	155589	155589	155589	16306.1	16306.1	16306.1	16306.1	16306.1	15272.5	15136.6	94197.1	94083.2	94048.4	26672.4	26672.4	26672.4	26672.4
154325	154325	154325	154325	154325	154325	154325	154325	9748.4	9748.4	9748.4	9748.4	9748.4	9748.4	4036.05	4036.05	4036.05	4036.05	4036.05	4036.05	4036.05	0	0	0	0	0	132002	131997	131970	131987	155589	155589	155589	155589	155589	155589	16306.1	16306.1	16306.1	16306.1	16306.1	15272.5	15136.6	94197.1	94083.2	94048.4	26672.4	26672.4	26672.4	26672.4
195046	195046	195046	195046	195046	195046	195046	195046	124154	124154	124154	124154	124154	124154	128407	128407	128407	128407	128407	128407	128407	132002	132002	132002	132002	132002	0	25.8457	37.4822	17.2637	234556	234556	234556	234556	234556	234556	147475	147475	147475	147475	147475	137919	138918	38063.2	38165.9	38211.8	105984	105984	105984	105984
195063	195063	195063	195063	195063	195063	195063	195063	124150	124150	124150	124150	124150	124150	128403	128403	128403	128403	128403	128403	128403	131997	131997	131997	131997	131997	25.8457	0	26.9733	19.6226	234568	234568	234568	234568	234568	234568	147469	147469	147469	147469	147469	137912	138911	38060.7	38163.4	38209.4	105980	105980	105980	105980
195043	195043	195043	195043	195043	195043	195043	195043	124123	124123	124123	124123	124123	124123	128376	128376	128376	128376	128376	128376	128376	131970	131970	131970	131970	131970	37.4822	26.9733	0	20.2734	234544	234544	234544	234544	234544	234544	147443	147443	147443	147443	147443	137886	138885	38033.9	38136.5	38182.5	105954	105954	105954	105954
195043	195043	195043	195043	195043	195043	195043	195043	124139	124139	124139	124139	124139	124139	128392	128392	128392	128392	128392	128392	128392	131987	131987	131987	131987	131987	17.2637	19.6226	20.2734	0	234549	234549	234549	234549	234549	234549	147460	147460	147460	147460	147460	137904	138903	38049.1	38151.8	38197.7	105969	105969	105969	105969
63171	63171	63171	63171	63171	63171	63171	63171	153173	153173	153173	153173	153173	153173	155104	155104	155104	155104	155104	155104	155104	155589	155589	155589	155589	155589	234556	234568	234544	234549	0	0	0	0	0	0	156570	156570	156570	156570	156570	167766	166925	203773	203750	203665	161316	161316	161316	161316
63171	63171	63171	63171	63171	63171	63171	63171	153173	153173	153173	153173	153173	153173	155104	155104	155104	155104	155104	155104	155104	155589	155589	155589	155589	155589	234556	234568	234544	234549	0	0	0	0	0	0	156570	156570	156570	156570	156570	167766	166925	203773	203750	203665	161316	161316	161316	161316
63171	63171	63171	63171	63171	63171	63171	63171	153173	153173	153173	153173	153173	153173	155104	155104	155104	155104	155104	155104	155104	155589	155589	155589	155589	155589	234556	234568	234544	234549	0	0	0	0	0	0	156570	156570	156570	156570	156570	167766	166925	203773	203750	203665	161316	161316	161316	161316
63171	63171	63171	63171	63171	63171	63171	63171	153173	153173	153173	153173	153173	153173	155104	155104	155104	155104	155104	155104	155104	155589	155589	155589	155589	155589	234556	234568	234544	234549	0	0	0	0	0	0	156570	156570	156570	156570	156570	167766	166925	203773	203750	203665	161316	161316	161316	161316
63171	63171	63171	63171	63171	63171	63171	63171	153173	153173	153173	153173	153173	153173	155104	155104	155104	155104	155104	155104	155104	155589	155589	155589	155589	155589	234556	234568	234544	234549	0	0	0	0	0	0	156570	156570	156570	156570	156570	167766	166925	203773	203750	203665	161316	161316	161316	161316
63171	63171	63171	63171	63171	63171	63171	63171	153173	153173	153173	153173	153173	153173	155104	155104	155104	155104	155104	155104	155104	155589	155589	155589	155589	155589	234556	234568	234544	234549	0	0	0	0	0	0	156570	156570	156570	156570	156570	167766	166925	203773	203750	203665	161316	161316	161316	161316
161639	161639	161639	161639	161639	161639	161639	161639	25827.6	25827.6	25827.6	25827.6	25827.6	25827.6	20316.7	20316.7	20316.7	20316.7	20316.7	20316.7	20316.7	16306.1	16306.1	16306.1	16306.1	16306.1	147475	147469	147443	147460	156570	156570	156570	156570	156570	156570	0	0	0	0	0	13566.1	12389.1	109880	109763	109732	42877.5	42877.5	42877.5	42877.5
161639	161639	161639	161639	161639	161639	161639	161639	25827.6	25827.6	25827.6	25827.6	25827.6	25827.6	20316.7	20316.7	20316.7	20316.7	20316.7	20316.7	20316.7	16306.1	16306.1	16306.1	16306.1	16306.1	147475	147469	147443	147460	156570	156570	156570	156570	156570	156570	0	0	0	0	0	13566.1	12389.1	109880	109763	109732	42877.5	42877.5	42877.5	42877.5
161639	161639	161639	161639	161639	161639	161639	161639	25827.6	25827.6	25827.6	25827.6	25827.6	25827.6	20316.7	20316.7	20316.7	20316.7	20316.7	20316.7	20316.7	16306.1	16306.1	16306.1	16306.1	16306.1	147475	147469	147443	147460	156570	156570	156570	156570	156570	156570	0	0	0	0	0	13566.1	12389.1	109880	109763	109732	42877.5	42877.5	42877.5	42877.5
161639	161639	161639	161639	161639	161639	161639	161639	25827.6	25827.6	25827.6	25827.6	25827.6	25827.6	20316.7	20316.7	20316.7	20316.7	20316.7	20316.7	20316.7	16306.1	16306.1	16306.1	16306.1	16306.1	147475	147469	147443	147460	156570	156570	156570	156570	156570	156570	0	0	0	0	0	13566.1	12389.1	109880	109763	109732	42877.5	42877.5	42877.5	42877.5
161639	161639	161639	161639	161639	161639	161639	161639	25827.6	25827.6	25827.6	25827.6	25827.6	25827.6	20316.7	20316.7	20316.7	20316.7	20316.7	20316.7	20316.7	16306.1	16306.1	16306.1	16306.1	16306.1	147475	147469	147443	147460	156570	156570	156570	156570	156570	156570	0	0	0	0	0	13566.1	12389.1	109880	109763	109732	42877.5	42877.5	42877.5	42877.5
169106	169106	169106	169106	169106	169106	169106	169106	23913.4	23913.4	23913.4	23913.4	23913.4	23913.4	18408.3	18408.3	18408.3	18408.3	18408.3	18408.3	18408.3	15272.5	15272.5	15272.5	15272.5	15272.5	137919	137912	137886	137904	167766	167766	167766	167766	167766	167766	13566.1	13566.1	13566.1	13566.1	13566.1	0	1209.59	100929	100805	100783	36961	36961	36961	36961
168645	168645	168645	168645	168645	168645	168645	168645	24045.9	24045.9	24045.9	24045.9	24045.9	24045.9	18447.6	18447.6	18447.6	18447.6	18447.6	18447.6	18447.6	15136.6	15136.6	15136.6	15136.6	15136.6	138918	138911	138885	138903	166925	166925	166925	166925	166925	166925	12389.1	12389.1	12389.1	12389.1	12389.1	1209.59	0	101874	101751	101728	37570.1	37570.1	37570.1	37570.1
171049	171049	171049	171049	171049	171049	171049	171049	86168.4	86168.4	86168.4	86168.4	86168.4	86168.4	90536.4	90536.4	90536.4	90536.4	90536.4	90536.4	90536.4	94197.1	94197.1	94197.1	94197.1	94197.1	38063.2	38060.7	38033.9	38049.1	203773	203773	203773	203773	203773	203773	109880	109880	109880	109880	109880	100929	101874	0	136.238	149.009	67991.5	67991.5	67991.5	67991.5
171066	171066	171066	171066	171066	171066	171066	171066	86059.2	86059.2	86059.2	86059.2	86059.2	86059.2	90423.8	90423.8	90423.8	90423.8	90423.8	90423.8	90423.8	94083.2	94083.2	94083.2	94083.2	94083.2	38165.9	38163.4	38136.5	38151.8	203750	203750	203750	203750	203750	203750	109763	109763	109763	109763	109763	100805	101751	136.238	0	91.2689	67882.4	67882.4	67882.4	67882.4
170974	170974	170974	170974	170974	170974	170974	170974	86019.4	86019.4	86019.4	86019.4	86019.4	86019.4	90387.6	90387.6	90387.6	90387.6	90387.6	90387.6	90387.6	94048.4	94048.4	94048.4	94048.4	94048.4	38211.8	38209.4	38182.5	38197.7	203665	203665	203665	203665	203665	203665	109732	109732	109732	109732	109732	100783	101728	149.009	91.2689	0	67842.5	67842.5	67842.5	67842.5
149249	149249	149249	149249	149249	149249	149249	149249	18176.9	18176.9	18176.9	18176.9	18176.9	18176.9	22803.9	22803.9	22803.9	22803.9	22803.9	22803.9	22803.9	26672.4	26672.4	26672.4	26672.4	26672.4	105984	105980	105954	105969	161316	161316	161316	161316	161316	161316	42877.5	42877.5	42877.5	42877.5	42877.5	36961	37570.1	67991.5	67882.4	67842.5	0	0	0	0
149249	149249	149249	149249	149249	149249	149249	149249	18176.9	18176.9	18176.9	18176.9	18176.9	18176.9	22803.9	22803.9	22803.9	22803.9	22803.9	22803.9	22803.9	26672.4	26672.4	26672.4	26672.4	26672.4	105984	105980	105954	105969	161316	161316	161316	161316	161316	161316	42877.5	42877.5	42877.5	42877.5	42877.5	36961	37570.1	67991.5	67882.4	67842.5	0	0	0	0
149249	149249	149249	149249	149249	149249	149249	149249	18176.9	18176.9	18176.9	18176.9	18176.9	18176.9	22803.9	22803.9	22803.9	22803.9	22803.9	22803.9	22803.9	26672.4	26672.4	26672.4	26672.4	26672.4	105984	105980	105954	105969	161316	161316	161316	161316	161316	161316	42877.5	42877.5	42877.5	42877.5	42877.5	36961	37570.1	67991.5	67882.4	67842.5	0	0	0	0
149249	149249	149249	149249	149249	149249	149249	149249	18176.9	18176.9	18176.9	18176.9	18176.9	18176.9	22803.9	22803.9	22803.9	22803.9	22803.9	22803.9	22803.9	26672.4	26672.4	26672.4	26672.4	26672.4	105984	105980	105954	105969	161316	161316	161316	161316	161316	161316	42877.5	42877.5	42877.5	42877.5	42877.5	36961	37570.1	67991.5	67882.4	67842.5	0	0	0	0
734963	734963	734963	734963	734963	734963	734963	734963	586900	586900	586900	586900	586900	586900	583279	583279	583279	583279	583279	583279	583279	581636	581636	581636	581636	581636	590032	590006	590006	590021	732345	732345	732345	732345	732345	732345	577179	577179	577179	577179	577179	567568	568208	588312	588221	588300	586193	586193	586193	586193
734963	734963	734963	734963	734963	734963	734963	734963	586900	586900	586900	586900	586900	586900	583279	583279	583279	583279	583279	583279	583279	581636	581636	581636	581636	581636	590032	590006	590006	590021	732345	732345	732345	732345	732345	732345	577179	577179	577179	577179	577179	567568	568208	588312	588221	588300	586193	586193	586193	586193
734963	734963	734963	734963	734963	734963	734963	734963	586900	586900	586900	586900	586900	586900	583279	583279	583279	583279	583279	583279	583279	581636	581636	581636	581636	581636	590032	590006	590006	590021	732345	732345	732345	732345	732345	732345	577179	577179	577179	577179	577179	567568	568208	588312	588221	588300	586193	586193	586193	586193
622027	622027	622027	622027	622027	622027	622027	622027	475000	475000	475000	475000	475000	475000	470504	470504	470504	470504	470504	470504	470504	468119	468119	468119	468119	468119	506618	506593	506587	506604	609515	609515	609515	609515	609515	609515	460478	460478	460478	460478	460478	453107	453511	495781	495669	495734	478215	478215	478215	478215
622027	622027	622027	622027	622027	622027	622027	622027	475000	475000	475000	475000	475000	475000	470504	470504	470504	470504	470504	470504	470504	468119	468119	468119	468119	468119	506618	506593	506587	506604	609515	609515	609515	609515	609515	609515	460478	460478	460478	460478	460478	453107	453511	495781	495669	495734	478215	478215	478215	478215
622027	622027	622027	622027	622027	622027	622027	622027	475000	475000	475000	475000	475000	475000	470504	470504	470504	470504	470504	470504	470504	468119	468119	468119	468119	468119	506618	506593	506587	506604	609515	609515	609515	609515	609515	609515	460478	460478	460478	460478	460478	453107	453511	495781	495669	495734	478215	478215	478215	478215
622027	622027	622027	622027	622027	622027	622027	622027	475000	475000	475000	475000	475000	475000	470504	470504	470504	470504	470504	470504	470504	468119	468119	468119	468119	468119	506618	506593	506587	506604	609515	609515	609515	609515	609515	609515	460478	460478	460478	460478	460478	453107	453511	495781	495669	495734	478215	478215	478215	478215
622027	622027	622027	622027	622027	622027	622027	622027	475000	475000	475000	475000	475000	475000	470504	470504	470504	470504	470504	470504	470504	468119	468119	468119	468119	468119	506618	506593	506587	506604	609515	609515	609515	609515	609515	609515	460478	460478	460478	460478	460478	453107	453511	495781	495669	495734	478215	478215	478215	478215
622027	622027	622027	622027	622027	622027	622027	622027	475000	475000	475000	475000	475000	475000	470504	470504	470504	470504	470504	470504	470504	468119	468119	468119	468119	468119	506618	506593	506587	506604	609515	609515	609515	609515	609515	609515	460478	460478	460478	460478	460478	453107	453511	495781	495669	495734	478215	478215	478215	478215
622027	622027	622027	622027	622027	622027	622027	622027	475000	475000	475000	475000	475000	475000	470504	470504	470504	470504	470504	470504	470504	468119	468119	468119	468119	468119	506618	506593	506587	506604	609515	609515	609515	609515	609515	609515	460478	460478	460478	460478	460478	453107	453511	495781	495669	495734	478215	478215	478215	478215
622027	622027	622027	622027	622027	622027	622027	622027	475000	475000	475000	475000	475000	475000	470504	470504	470504	470504	470504	470504	470504	468119	468119	468119	468119	468119	506618	506593	506587	506604	609515	609515	609515	609515	609515	609515	460478	460478	460478	460478	460478	453107	453511	495781	495669	495734	478215	478215	478215	478215
186423	186423	186423	186423	186423	186423	186423	186423	121334	121334	121334	121334	121334	121334	125854	125854	125854	125854	125854	125854	125854	129567	129567	129567	129567	129567	9249.41	9272.18	9259.62	9253.12	226942	226942	226942	226942	226942	226942	145341	145341	145341	145341	145341	136421	137372	35509.6	35630.8	35656.5	103179	103179	103179	103179
186423	186423	186423	186423	186423	186423	186423	186423	121334	121334	121334	121334	121334	121334	125854	125854	125854	125854	125854	125854	125854	129567	129567	129567	129567	129567	9249.41	9272.18	9259.62	9253.12	226942	226942	226942	226942	226942	226942	145341	145341	145341	145341	145341	136421	137372	35509.6	35630.8	35656.5	103179	103179	103179	103179
186423	186423	186423	186423	186423	186423	186423	186423	121334	121334	121334	121334	121334	121334	125854	125854	125854	125854	125854	125854	125854	129567	129567	129567	129567	129567	9249.41	9272.18	9259.62	9253.12	226942	226942	226942	226942	226942	226942	145341	145341	145341	145341	145341	136421	137372	35509.6	35630.8	35656.5	103179	103179	103179	103179
186423	186423	186423	186423	186423	186423	186423	186423	121334	121334	121334	121334	121334	121334	125854	125854	125854	125854	125854	125854	125854	129567	129567	129567	129567	129567	9249.41	9272.18	9259.62	9253.12	226942	226942	226942	226942	226942	226942	145341	145341	145341	145341	145341	136421	137372	35509.6	35630.8	35656.5	103179	103179	103179	103179
169595	169595	169595	169595	169595	169595	169595	169595	88068.2	88068.2	88068.2	88068.2	88068.2	88068.2	92549.2	92549.2	92549.2	92549.2	92549.2	92549.2	92549.2	96256.6	96256.6	96256.6	96256.6	96256.6	36541.5	36541.2	36514.2	36528.3	203238	203238	203238	203238	203238	203238	112047	112047	112047	112047	112047	103331	104258	3338.75	3467.47	3423.29	69900.8	69900.8	69900.8	69900.8
169511	169511	169511	169511	169511	169511	169511	169511	88044.8	88044.8	88044.8	88044.8	88044.8	88044.8	92529.2	92529.2	92529.2	92529.2	92529.2	92529.2	92529.2	96238	96238	96238	96238	96238	36580.2	36579.9	36552.9	36567	203163	203163	203163	203163	203163	203163	112032	112032	112032	112032	112032	103324	104251	3393.32	3521.15	3475.41	69878	69878	69878	69878
169428	169428	169428	169428	169428	169428	169428	169428	87913.5	87913.5	87913.5	87913.5	87913.5	87913.5	92398.9	92398.9	92398.9	92398.9	92398.9	92398.9	92398.9	96108.2	96108.2	96108.2	96108.2	96108.2	36713.1	36712.8	36685.8	36699.9	203054	203054	203054	203054	203054	203054	111903	111903	111903	111903	111903	103199	104126	3338.68	3464.77	3416.33	69747	69747	69747	69747
550988	550988	550988	550988	550988	550988	550988	550988	405371	405371	405371	405371	405371	405371	402523	402523	402523	402523	402523	402523	402523	401511	401511	401511	401511	401511	394757	394731	394733	394747	556358	556358	556358	556358	556358	556358	399838	399838	399838	399838	399838	388673	389485	395929	395848	395930	401910	401910	401910	401910
550988	550988	550988	550988	550988	550988	550988	550988	405371	405371	405371	405371	405371	405371	402523	402523	402523	402523	402523	402523	402523	401511	401511	401511	401511	401511	394757	394731	394733	394747	556358	556358	556358	556358	556358	556358	399838	399838	399838	399838	399838	388673	389485	395929	395848	395930	401910	401910	401910	401910
550988	550988	550988	550988	550988	550988	550988	550988	405371	405371	405371	405371	405371	405371	402523	402523	402523	402523	402523	402523	402523	401511	401511	401511	401511	401511	394757	394731	394733	394747	556358	556358	556358	556358	556358	556358	399838	399838	399838	399838	399838	388673	389485	395929	395848	395930	401910	401910	401910	401910
174776	174776	174776	174776	174776	174776	174776	174776	310073	310073	310073	310073	310073	310073	315114	315114	315114	315114	315114	315114	315114	318056	318056	318056	318056	318056	298934	298959	298952	298941	221063	221063	221063	221063	221063	221063	328740	328740	328740	328740	328740	333327	333158	294897	294982	294901	304868	304868	304868	304868
174776	174776	174776	174776	174776	174776	174776	174776	310073	310073	310073	310073	310073	310073	315114	315114	315114	315114	315114	315114	315114	318056	318056	318056	318056	318056	298934	298959	298952	298941	221063	221063	221063	221063	221063	221063	328740	328740	328740	328740	328740	333327	333158	294897	294982	294901	304868	304868	304868	304868
174776	174776	174776	174776	174776	174776	174776	174776	310073	310073	310073	310073	310073	310073	315114	315114	315114	315114	315114	315114	315114	318056	318056	318056	318056	318056	298934	298959	298952	298941	221063	221063	221063	221063	221063	221063	328740	328740	328740	328740	328740	333327	333158	294897	294982	294901	304868	304868	304868	304868
174776	174776	174776	174776	174776	174776	174776	174776	310073	310073	310073	310073	310073	310073	315114	315114	315114	315114	315114	315114	315114	318056	318056	318056	318056	318056	298934	298959	298952	298941	221063	221063	221063	221063	221063	221063	328740	328740	328740	328740	328740	333327	333158	294897	294982	294901	304868	304868	304868	304868
190371	190371	190371	190371	190371	190371	190371	190371	124109	124109	124109	124109	124109	124109	128545	128545	128545	128545	128545	128545	128545	132220	132220	132220	132220	132220	6037.66	6063.09	6058.53	6046.39	230882	230882	230882	230882	230882	230882	147902	147902	147902	147902	147902	138758	139727	38028.9	38144.5	38177.4	105937	105937	105937	105937
190371	190371	190371	190371	190371	190371	190371	190371	124109	124109	124109	124109	124109	124109	128545	128545	128545	128545	128545	128545	128545	132220	132220	132220	132220	132220	6037.66	6063.09	6058.53	6046.39	230882	230882	230882	230882	230882	230882	147902	147902	147902	147902	147902	138758	139727	38028.9	38144.5	38177.4	105937	105937	105937	105937
190371	190371	190371	190371	190371	190371	190371	190371	124109	124109	124109	124109	124109	124109	128545	128545	128545	128545	128545	128545	128545	132220	132220	132220	132220	132220	6037.66	6063.09	6058.53	6046.39	230882	230882	230882	230882	230882	230882	147902	147902	147902	147902	147902	138758	139727	38028.9	38144.5	38177.4	105937	105937	105937	105937
190371	190371	190371	190371	190371	190371	190371	190371	124109	124109	124109	124109	124109	124109	128545	128545	128545	128545	128545	128545	128545	132220	132220	132220	132220	132220	6037.66	6063.09	6058.53	6046.39	230882	230882	230882	230882	230882	230882	147902	147902	147902	147902	147902	138758	139727	38028.9	38144.5	38177.4	105937	105937	105937	105937
174591	174591	174591	174591	174591	174591	174591	174591	85030.4	85030.4	85030.4	85030.4	85030.4	85030.4	89185	89185	89185	89185	89185	89185	89185	92752.9	92752.9	92752.9	92752.9	92752.9	39267	39261.4	39235.1	39251.8	206182	206182	206182	206182	206182	206182	108212	108212	108212	108212	108212	98822.5	99800.4	4942.85	4836.75	4907.25	66893.4	66893.4	66893.4	66893.4
174591	174591	174591	174591	174591	174591	174591	174591	85030.4	85030.4	85030.4	85030.4	85030.4	85030.4	89185	89185	89185	89185	89185	89185	89185	92752.9	92752.9	92752.9	92752.9	92752.9	39267	39261.4	39235.1	39251.8	206182	206182	206182	206182	206182	206182	108212	108212	108212	108212	108212	98822.5	99800.4	4942.85	4836.75	4907.25	66893.4	66893.4	66893.4	66893.4
174591	174591	174591	174591	174591	174591	174591	174591	85030.4	85030.4	85030.4	85030.4	85030.4	85030.4	89185	89185	89185	89185	89185	89185	89185	92752.9	92752.9	92752.9	92752.9	92752.9	39267	39261.4	39235.1	39251.8	206182	206182	206182	206182	206182	206182	108212	108212	108212	108212	108212	98822.5	99800.4	4942.85	4836.75	4907.25	66893.4	66893.4	66893.4	66893.4
174591	174591	174591	174591	174591	174591	174591	174591	85030.4	85030.4	85030.4	85030.4	85030.4	85030.4	89185	89185	89185	89185	89185	89185	89185	92752.9	92752.9	92752.9	92752.9	92752.9	39267	39261.4	39235.1	39251.8	206182	206182	206182	206182	206182	206182	108212	108212	108212	108212	108212	98822.5	99800.4	4942.85	4836.75	4907.25	66893.4	66893.4	66893.4	66893.4
[truncated: 33 more columns]

[truncated: 11 more sheets: fun_CB_Usnea, alg_CB_Usnea, geo_CB_Usnea, fun_FH_Usnea, alg_FH_Usnea, geo_FH_Usnea, fun_FH community_mapped, alg_FH community_mapped, geo_FH community_mapped, fun_FH community, alg_FH community]
